# Supplementary material for: Crystal structure of 2-[2-phenyl-1-(phenyl­sulfon­yl)eth­yl]-1-phenyl­sulfonyl-1H-indole
Source: Acta Crystallogr E Crystallogr Commun. 2015 Nov 4;71(Pt 12):o910–1. doi: 10.1107/S2056989015019428 (PMC4719875; doi:10.1107/S2056989015019428)
Supplement: Supplementary file 1 [file e-71-0o910-sup1.cif]

##############################################################################
#                                                                            #
# This CIF contains the data in a paper accepted for publication in          #
# Acta Crystallographica Section E. It conforms to the requirements of       #
# Notes for Authors for Acta Crystallographica Section E, and has been       #
# peer reviewed under the auspices of the IUCr Commission on Journals.       #
#                                                                            #
# Full details of the Crystallographic Information File format               #
# are given in the paper "The Crystallographic Information File (CIF):       #
# a New Standard Archive File for Crystallography" by S. R. Hall, F. H.      #
# Allen and I. D. Brown [Acta Cryst. (1991), A47, 655-685].                  #
#                                                                            #
# The current version of the core CIF dictionary is obtainable from          #
# ftp://ftp.iucr.org/pub/cif_core.dic.                                       #
#                                                                            #
# Software is freely available for graphical display of the structure(s)     #
# in this CIF. For information consult the CIF software page                 #
# http://www.iucr.org/resources/cif/software.                                #
#                                                                            #
# This file may be used for bona fide research purposes within the           #
# scientific community so long as proper attribution is given to the journal # 
# article from which it was obtained.                                        #
#                                                                            #
##############################################################################
data_global
_audit_creation_method     SHELXL97
_journal_date_recd_electronic     2015-10-09
_journal_date_accepted     2015-10-14
_journal_name_full     'Acta Crystallographica, Section E'
_journal_year     2015
_journal_volume     71
_journal_issue     12
_journal_page_first     o910
_journal_page_last     o911
_journal_paper_category     HO
_journal_paper_doi     10.1107/S2056989015019428
_journal_coeditor_code     HB7517
loop_
    _publ_contact_author_name
    _publ_contact_author_address
    _publ_contact_author_email
    'G. Chakkaravarthi'
;
Department of Physics
CPCL Polytechnic College
Chennai 600 068
India
;
 chakkaravarthi_2005@yahoo.com
    'R. Yamuna'
;
Department of Sciences, Chemistry and Materials Research Lab,
Amrita Vishwa Vidyapeetham University,
Ettimadai, Coimbatore 641 112,
India
;
 ryamuna1@gmail.com
_publ_contact_author_fax     ?
_publ_contact_author_phone     '8608587478'
_publ_section_title
;
Crystal structure of
2-[2-phenyl-1-(phenylsulfonyl)ethyl]-1-phenylsulfonyl-1<i>H</i>-indole
;
loop_
    _publ_author_name
    _publ_author_address
    'M. Umadevi'
;
Research and Development Centre,
Bharathiyar University
Coimbatore 641 046
India
Department of Chemistry,
Pallavan College of Engineering,
Kanchipuram 631 502
India
;
    'Potharaju Raju'
;
Department of Organic Chemistry,
University of Madras,
Guindy Campus, Chennai 600 025,
India
;
    'R. Yamuna'
;
Department of Sciences, Chemistry and Materials Research Lab,
Amrita Vishwa Vidyapeetham University,
Ettimadai, Coimbatore 641 112,
India
;
    'Arasambattu  K. Mohanakrishnan'
;
Department of Organic Chemistry,
University of Madras,
Guindy Campus, Chennai 600 025,
India
;
    'G. Chakkaravarthi'
;
Department of Physics,
CPCL Polytechnic College,
Chennai 600 068,
India
;
_publ_section_synopsis     .
data_I
_audit_creation_method     SHELXL-97
_database_code_depnum_ccdc_archive     'CCDC 1431246'
_chemical_name_systematic
;
2-[2-Phenyl-1-(phenylsulfonyl)ethyl]-1-phenylsulfonyl-1<i>H</i>-indole
;
_chemical_name_common     ?
_chemical_formula_moiety     'C28 H23 N O4 S2'
_chemical_formula_sum     'C28 H23 N O4 S2'
_chemical_formula_iupac     'C28 H23 N O4 S2'
_chemical_formula_weight     501.59
_chemical_melting_point     ?
_symmetry_cell_setting     triclinic
_symmetry_space_group_name_H-M     'P -1'
_symmetry_space_group_name_Hall     '-P 1'
loop_
    _symmetry_equiv_pos_as_xyz
    'x, y, z'
    '-x, -y, -z'
_cell_length_a     9.7485(6)
_cell_length_b     10.4930(6)
_cell_length_c     12.2879(6)
_cell_angle_alpha     94.479(3)
_cell_angle_beta     96.926(3)
_cell_angle_gamma     102.253(3)
_cell_volume     1212.36(12)
_cell_formula_units_Z     2
_cell_measurement_reflns_used     9872
_cell_measurement_theta_min     2.2
_cell_measurement_theta_max     26.6
_cell_measurement_temperature     295(2)
_exptl_crystal_description     block
_exptl_crystal_colour     colourless
_exptl_crystal_size_max     0.28
_exptl_crystal_size_mid     0.24
_exptl_crystal_size_min     0.22
_exptl_crystal_density_diffrn     1.374
_exptl_crystal_density_meas     ?
_exptl_crystal_density_method     'not measured'
_exptl_crystal_F_000     524
_exptl_absorpt_coefficient_mu     0.256
_exptl_absorpt_correction_type     multi-scan
_exptl_absorpt_process_details
;
(SADABS; Sheldrick, 1996)
;
_exptl_absorpt_correction_T_min     0.9319
_exptl_absorpt_correction_T_max     0.9459
_exptl_special_details     ?
_diffrn_ambient_temperature     295(2)
_diffrn_radiation_type     MoK\a
_diffrn_radiation_wavelength     0.71073
_diffrn_radiation_source     'fine-focus sealed tube'
_diffrn_radiation_monochromator     graphite
_diffrn_measurement_device_type     'Bruker Kappa APEXII CCD'
_diffrn_measurement_method     '\w and \f scan'
_diffrn_detector_area_resol_mean     ?
_diffrn_reflns_number     28630
_diffrn_reflns_av_R_equivalents     0.0299
_diffrn_reflns_av_sigmaI/netI     0.0246
_diffrn_reflns_theta_min     2.00
_diffrn_reflns_theta_max     26.79
_diffrn_reflns_theta_full     26.79
_diffrn_measured_fraction_theta_max     0.986
_diffrn_measured_fraction_theta_full     0.986
_diffrn_reflns_limit_h_min     -12
_diffrn_reflns_limit_h_max     12
_diffrn_reflns_limit_k_min     -13
_diffrn_reflns_limit_k_max     13
_diffrn_reflns_limit_l_min     -15
_diffrn_reflns_limit_l_max     15
_diffrn_standards_number     0
_diffrn_standards_interval_count     ?
_diffrn_standards_interval_time     0
_diffrn_standards_decay_%     ?
_refine_special_details
;
 Refinement of F^2^ against ALL reflections.  The weighted R-factor wR and
 goodness of fit S are based on F^2^, conventional R-factors R are based
 on F, with F set to zero for negative F^2^. The threshold expression of
 F^2^ > 2sigma(F^2^) is used only for calculating R-factors(gt) etc. and is
 not relevant to the choice of reflections for refinement.  R-factors based
 on F^2^ are statistically about twice as large as those based on F, and R-
 factors based on ALL data will be even larger.
;
_reflns_number_total     5104
_reflns_number_gt     3744
_reflns_threshold_expression     I>2\s(I)
_refine_ls_structure_factor_coef     Fsqd
_refine_ls_matrix_type     full
_refine_ls_R_factor_all     0.0760
_refine_ls_R_factor_gt     0.0487
_refine_ls_wR_factor_gt     0.0912
_refine_ls_wR_factor_ref     0.1093
_refine_ls_goodness_of_fit_ref     1.070
_refine_ls_restrained_S_all     1.070
_refine_ls_number_reflns     5104
_refine_ls_number_parameters     316
_refine_ls_number_restraints     0
_refine_ls_hydrogen_treatment     constr
_refine_ls_weighting_scheme     calc
_refine_ls_weighting_details
         'calc w=1/[\s^2^(Fo^2^)+(0.0176P)^2^+1.3407P] where P=(Fo^2^+2Fc^2^)/3'
_atom_sites_solution_hydrogens     geom
_atom_sites_solution_primary     direct
_atom_sites_solution_secondary     difmap
_refine_ls_shift/su_max     0.000
_refine_ls_shift/su_mean     0.000
_refine_diff_density_max     0.339
_refine_diff_density_min     -0.577
_refine_ls_extinction_method     none
_refine_ls_extinction_coef     ?
loop_
    _atom_type_symbol
    _atom_type_description
    _atom_type_scat_dispersion_real
    _atom_type_scat_dispersion_imag
    _atom_type_scat_source
    'C' 'C' 0.0033 0.0016
                         'International Tables Vol C Tables 4.2.6.8 and 6.1.1.4'
    'H' 'H' 0.0000 0.0000
                         'International Tables Vol C Tables 4.2.6.8 and 6.1.1.4'
    'N' 'N' 0.0061 0.0033
                         'International Tables Vol C Tables 4.2.6.8 and 6.1.1.4'
    'O' 'O' 0.0106 0.0060
                         'International Tables Vol C Tables 4.2.6.8 and 6.1.1.4'
    'S' 'S' 0.1246 0.1234
                         'International Tables Vol C Tables 4.2.6.8 and 6.1.1.4'
_computing_data_collection
;
APEX2 (Bruker, 2004)
;
_computing_cell_refinement
;
SAINT (Bruker, 2004)
;
_computing_data_reduction
;
SAINT (Bruker, 2004)
;
_computing_structure_solution
;
SHELXS97 (Sheldrick, 2008)
;
_computing_structure_refinement
;
SHELXL97 (Sheldrick, 2008)
;
_computing_molecular_graphics
;
PLATON (Spek, 2009)
;
_computing_publication_material
;
SHELXL97 (Sheldrick, 2008) and PLATON (Spek, 2009)
;
loop_
    _atom_site_type_symbol
    _atom_site_label
    _atom_site_fract_x
    _atom_site_fract_y
    _atom_site_fract_z
    _atom_site_U_iso_or_equiv
    _atom_site_adp_type
    _atom_site_calc_flag
    _atom_site_refinement_flags
    _atom_site_occupancy
    _atom_site_symmetry_multiplicity
    _atom_site_disorder_assembly
    _atom_site_disorder_group
    C C1 0.7800(2) 0.2579(2) 0.49099(18) 0.0381(5) Uani d . 1 1 . .
    C C2 0.7195(3) 0.1253(3) 0.4812(2) 0.0536(7) Uani d . 1 1 . .
    H H2 0.7028 0.0754 0.4130 0.064 Uiso calc R 1 1 . .
    C C3 0.6844(4) 0.0681(3) 0.5743(3) 0.0672(8) Uani d . 1 1 . .
    H H3 0.6431 -0.0210 0.5690 0.081 Uiso calc R 1 1 . .
    C C4 0.7100(4) 0.1417(4) 0.6744(2) 0.0721(10) Uani d . 1 1 . .
    H H4 0.6871 0.1024 0.7370 0.087 Uiso calc R 1 1 . .
    C C5 0.7693(4) 0.2735(4) 0.6827(2) 0.0719(10) Uani d . 1 1 . .
    H H5 0.7856 0.3229 0.7511 0.086 Uiso calc R 1 1 . .
    C C6 0.8052(3) 0.3336(3) 0.5911(2) 0.0551(7) Uani d . 1 1 . .
    H H6 0.8454 0.4230 0.5967 0.066 Uiso calc R 1 1 . .
    C C7 0.5685(2) 0.2997(2) 0.28275(18) 0.0364(5) Uani d . 1 1 . .
    C C8 0.5302(3) 0.3979(3) 0.3462(2) 0.0565(7) Uani d . 1 1 . .
    H H8 0.5973 0.4611 0.3931 0.068 Uiso calc R 1 1 . .
    C C9 0.3882(4) 0.3974(3) 0.3363(3) 0.0703(9) Uani d . 1 1 . .
    H H9 0.3585 0.4615 0.3782 0.084 Uiso calc R 1 1 . .
    C C10 0.2879(3) 0.3042(4) 0.2659(3) 0.0677(9) Uani d . 1 1 . .
    H H10 0.1928 0.3073 0.2613 0.081 Uiso calc R 1 1 . .
    C C11 0.3263(3) 0.2080(3) 0.2032(2) 0.0553(7) Uani d . 1 1 . .
    H H11 0.2586 0.1460 0.1558 0.066 Uiso calc R 1 1 . .
    C C12 0.4692(2) 0.2047(2) 0.21191(19) 0.0391(5) Uani d . 1 1 . .
    C C13 0.5447(2) 0.1211(2) 0.15991(19) 0.0395(5) Uani d . 1 1 . .
    H H13 0.5040 0.0496 0.1080 0.047 Uiso calc R 1 1 . .
    C C14 0.6838(2) 0.1612(2) 0.19720(17) 0.0321(5) Uani d . 1 1 . .
    C C15 0.8030(3) 0.1136(2) 0.15503(18) 0.0372(5) Uani d . 1 1 . .
    H H15 0.8880 0.1440 0.2097 0.045 Uiso calc R 1 1 . .
    C C16 0.7758(3) -0.0364(2) 0.1323(2) 0.0487(6) Uani d . 1 1 . .
    H H16A 0.6854 -0.0690 0.0857 0.058 Uiso calc R 1 1 . .
    H H16B 0.8492 -0.0592 0.0930 0.058 Uiso calc R 1 1 . .
    C C17 0.7744(3) -0.1007(2) 0.2368(2) 0.0464(6) Uani d . 1 1 . .
    C C18 0.8982(3) -0.0935(3) 0.3066(3) 0.0713(9) Uani d . 1 1 . .
    H H18 0.9838 -0.0485 0.2883 0.086 Uiso calc R 1 1 . .
    C C19 0.8969(4) -0.1517(4) 0.4026(3) 0.0884(12) Uani d . 1 1 . .
    H H19 0.9814 -0.1445 0.4492 0.106 Uiso calc R 1 1 . .
    C C20 0.7738(5) -0.2196(4) 0.4301(3) 0.0833(11) Uani d . 1 1 . .
    H H20 0.7741 -0.2610 0.4943 0.100 Uiso calc R 1 1 . .
    C C21 0.6501(4) -0.2271(3) 0.3636(3) 0.0746(10) Uani d . 1 1 . .
    H H21 0.5652 -0.2719 0.3832 0.089 Uiso calc R 1 1 . .
    C C22 0.6499(3) -0.1682(3) 0.2671(2) 0.0588(7) Uani d . 1 1 . .
    H H22 0.5646 -0.1742 0.2218 0.071 Uiso calc R 1 1 . .
    C C23 0.8138(3) 0.3404(2) 0.03825(19) 0.0419(6) Uani d . 1 1 . .
    C C24 0.9082(3) 0.4365(3) 0.1084(2) 0.0544(7) Uani d . 1 1 . .
    H H24 0.9866 0.4176 0.1494 0.065 Uiso calc R 1 1 . .
    C C25 0.8843(4) 0.5624(3) 0.1169(3) 0.0716(9) Uani d . 1 1 . .
    H H25 0.9450 0.6280 0.1661 0.086 Uiso calc R 1 1 . .
    C C26 0.7725(4) 0.5902(3) 0.0535(3) 0.0803(11) Uani d . 1 1 . .
    H H26 0.7580 0.6751 0.0589 0.096 Uiso calc R 1 1 . .
    C C27 0.6815(4) 0.4954(4) -0.0176(3) 0.0806(10) Uani d . 1 1 . .
    H H27 0.6067 0.5161 -0.0619 0.097 Uiso calc R 1 1 . .
    C C28 0.7000(3) 0.3684(3) -0.0244(3) 0.0619(8) Uani d . 1 1 . .
    H H28 0.6359 0.3025 -0.0710 0.074 Uiso calc R 1 1 . .
    N N1 0.70401(19) 0.27497(18) 0.27447(14) 0.0333(4) Uani d . 1 1 . .
    O O1 0.8486(2) 0.46961(17) 0.39621(15) 0.0570(5) Uani d . 1 1 . .
    O O2 0.95665(17) 0.28679(19) 0.34733(14) 0.0507(5) Uani d . 1 1 . .
    O O3 0.7321(3) 0.10587(19) -0.05895(15) 0.0762(7) Uani d . 1 1 . .
    O O4 0.9842(3) 0.1806(2) 0.0183(2) 0.0821(8) Uani d . 1 1 . .
    S S1 0.83746(6) 0.33264(6) 0.37640(5) 0.03940(15) Uani d . 1 1 . .
    S S2 0.83884(8) 0.17893(6) 0.02663(5) 0.04973(19) Uani d . 1 1 . .
loop_
    _atom_site_aniso_label
    _atom_site_aniso_U_11
    _atom_site_aniso_U_22
    _atom_site_aniso_U_33
    _atom_site_aniso_U_12
    _atom_site_aniso_U_13
    _atom_site_aniso_U_23
    C1 0.0340(12) 0.0513(14) 0.0312(11) 0.0156(11) 0.0035(9) 0.0023(10)
    C2 0.0675(19) 0.0548(16) 0.0382(14) 0.0107(14) 0.0107(13) 0.0056(12)
    C3 0.077(2) 0.072(2) 0.0570(18) 0.0150(17) 0.0192(16) 0.0214(16)
    C4 0.066(2) 0.117(3) 0.0420(16) 0.029(2) 0.0174(15) 0.0277(18)
    C5 0.068(2) 0.115(3) 0.0307(14) 0.021(2) 0.0085(13) -0.0044(16)
    C6 0.0494(16) 0.0736(19) 0.0405(14) 0.0146(14) 0.0069(12) -0.0086(13)
    C7 0.0376(13) 0.0438(13) 0.0325(11) 0.0155(10) 0.0081(9) 0.0096(10)
    C8 0.0579(18) 0.0594(17) 0.0569(17) 0.0269(14) 0.0088(14) -0.0034(13)
    C9 0.072(2) 0.080(2) 0.076(2) 0.0471(19) 0.0254(18) 0.0069(18)
    C10 0.0442(17) 0.093(2) 0.079(2) 0.0337(17) 0.0154(16) 0.0245(19)
    C11 0.0361(14) 0.0706(19) 0.0612(17) 0.0141(13) 0.0068(12) 0.0138(15)
    C12 0.0326(12) 0.0494(14) 0.0365(12) 0.0084(10) 0.0072(10) 0.0110(10)
    C13 0.0374(13) 0.0417(13) 0.0357(12) 0.0016(10) 0.0060(10) 0.0005(10)
    C14 0.0382(12) 0.0329(11) 0.0269(10) 0.0084(9) 0.0090(9) 0.0053(9)
    C15 0.0406(13) 0.0378(12) 0.0351(12) 0.0103(10) 0.0118(10) 0.0016(10)
    C16 0.0622(17) 0.0389(13) 0.0497(15) 0.0161(12) 0.0205(13) 0.0010(11)
    C17 0.0542(16) 0.0372(13) 0.0540(15) 0.0201(12) 0.0144(12) 0.0044(11)
    C18 0.0500(18) 0.074(2) 0.101(3) 0.0284(16) 0.0145(17) 0.0323(19)
    C19 0.082(3) 0.091(3) 0.101(3) 0.041(2) -0.008(2) 0.037(2)
    C20 0.113(3) 0.068(2) 0.081(2) 0.035(2) 0.017(2) 0.0373(19)
    C21 0.083(2) 0.0584(19) 0.085(2) 0.0074(17) 0.024(2) 0.0262(18)
    C22 0.0602(18) 0.0491(16) 0.0636(18) 0.0035(14) 0.0073(14) 0.0107(14)
    C23 0.0491(15) 0.0422(13) 0.0344(12) 0.0027(11) 0.0176(11) 0.0066(10)
    C24 0.0609(18) 0.0486(16) 0.0498(16) 0.0019(13) 0.0098(13) 0.0077(12)
    C25 0.095(3) 0.0418(16) 0.071(2) -0.0038(17) 0.0230(19) 0.0002(15)
    C26 0.096(3) 0.054(2) 0.103(3) 0.027(2) 0.042(2) 0.017(2)
    C27 0.068(2) 0.089(3) 0.099(3) 0.036(2) 0.022(2) 0.031(2)
    C28 0.0578(18) 0.0658(19) 0.0601(18) 0.0080(15) 0.0097(15) 0.0074(15)
    N1 0.0338(10) 0.0360(10) 0.0296(9) 0.0078(8) 0.0050(8) 0.0000(8)
    O1 0.0690(13) 0.0390(10) 0.0527(11) -0.0034(9) 0.0004(9) -0.0035(8)
    O2 0.0323(9) 0.0753(13) 0.0435(10) 0.0100(9) 0.0073(7) 0.0017(9)
    O3 0.128(2) 0.0516(12) 0.0348(10) -0.0095(12) 0.0162(11) -0.0058(9)
    O4 0.0838(16) 0.0688(14) 0.1168(19) 0.0287(12) 0.0735(15) 0.0273(13)
    S1 0.0369(3) 0.0433(3) 0.0340(3) 0.0025(3) 0.0040(2) -0.0011(2)
    S2 0.0668(5) 0.0409(3) 0.0434(4) 0.0055(3) 0.0289(3) 0.0016(3)
_geom_special_details
;
 All esds (except the esd in the dihedral angle between two l.s. planes)
 are estimated using the full covariance matrix.  The cell esds are taken
 into account individually in the estimation of esds in distances, angles
 and torsion angles; correlations between esds in cell parameters are only
 used when they are defined by crystal symmetry.  An approximate (isotropic)
 treatment of cell esds is used for estimating esds involving l.s. planes.
;
loop_
    _geom_bond_atom_site_label_1
    _geom_bond_atom_site_label_2
    _geom_bond_site_symmetry_2
    _geom_bond_distance
    _geom_bond_publ_flag
    C1 C6 . 1.376(3) ?
    C1 C2 . 1.381(4) ?
    C1 S1 . 1.757(2) ?
    C2 C3 . 1.379(4) ?
    C2 H2 . 0.9300 ?
    C3 C4 . 1.366(4) ?
    C3 H3 . 0.9300 ?
    C4 C5 . 1.371(5) ?
    C4 H4 . 0.9300 ?
    C5 C6 . 1.379(4) ?
    C5 H5 . 0.9300 ?
    C6 H6 . 0.9300 ?
    C7 C8 . 1.385(3) ?
    C7 C12 . 1.392(3) ?
    C7 N1 . 1.413(3) ?
    C8 C9 . 1.374(4) ?
    C8 H8 . 0.9300 ?
    C9 C10 . 1.385(5) ?
    C9 H9 . 0.9300 ?
    C10 C11 . 1.365(4) ?
    C10 H10 . 0.9300 ?
    C11 C12 . 1.392(3) ?
    C11 H11 . 0.9300 ?
    C12 C13 . 1.421(3) ?
    C13 C14 . 1.343(3) ?
    C13 H13 . 0.9300 ?
    C14 N1 . 1.429(3) ?
    C14 C15 . 1.490(3) ?
    C15 C16 . 1.536(3) ?
    C15 S2 . 1.812(2) ?
    C15 H15 . 0.9800 ?
    C16 C17 . 1.497(4) ?
    C16 H16A . 0.9700 ?
    C16 H16B . 0.9700 ?
    C17 C18 . 1.377(4) ?
    C17 C22 . 1.378(4) ?
    C18 C19 . 1.370(5) ?
    C18 H18 . 0.9300 ?
    C19 C20 . 1.355(5) ?
    C19 H19 . 0.9300 ?
    C20 C21 . 1.356(5) ?
    C20 H20 . 0.9300 ?
    C21 C22 . 1.380(4) ?
    C21 H21 . 0.9300 ?
    C22 H22 . 0.9300 ?
    C23 C28 . 1.370(4) ?
    C23 C24 . 1.373(4) ?
    C23 S2 . 1.760(3) ?
    C24 C25 . 1.387(4) ?
    C24 H24 . 0.9300 ?
    C25 C26 . 1.358(5) ?
    C25 H25 . 0.9300 ?
    C26 C27 . 1.357(5) ?
    C26 H26 . 0.9300 ?
    C27 C28 . 1.379(5) ?
    C27 H27 . 0.9300 ?
    C28 H28 . 0.9300 ?
    N1 S1 . 1.6679(18) ?
    O1 S1 . 1.4176(18) ?
    O2 S1 . 1.4211(18) ?
    O3 S2 . 1.431(2) ?
    O4 S2 . 1.430(2) ?
loop_
    _geom_angle_atom_site_label_1
    _geom_angle_atom_site_label_2
    _geom_angle_atom_site_label_3
    _geom_angle_site_symmetry_1
    _geom_angle_site_symmetry_3
    _geom_angle
    _geom_angle_publ_flag
    C6 C1 C2 . . 121.5(2) ?
    C6 C1 S1 . . 118.0(2) ?
    C2 C1 S1 . . 120.35(18) ?
    C3 C2 C1 . . 118.9(3) ?
    C3 C2 H2 . . 120.6 ?
    C1 C2 H2 . . 120.6 ?
    C4 C3 C2 . . 120.3(3) ?
    C4 C3 H3 . . 119.9 ?
    C2 C3 H3 . . 119.9 ?
    C3 C4 C5 . . 120.2(3) ?
    C3 C4 H4 . . 119.9 ?
    C5 C4 H4 . . 119.9 ?
    C4 C5 C6 . . 120.8(3) ?
    C4 C5 H5 . . 119.6 ?
    C6 C5 H5 . . 119.6 ?
    C1 C6 C5 . . 118.3(3) ?
    C1 C6 H6 . . 120.9 ?
    C5 C6 H6 . . 120.9 ?
    C8 C7 C12 . . 122.3(2) ?
    C8 C7 N1 . . 129.9(2) ?
    C12 C7 N1 . . 107.88(19) ?
    C9 C8 C7 . . 116.6(3) ?
    C9 C8 H8 . . 121.7 ?
    C7 C8 H8 . . 121.7 ?
    C8 C9 C10 . . 122.0(3) ?
    C8 C9 H9 . . 119.0 ?
    C10 C9 H9 . . 119.0 ?
    C11 C10 C9 . . 121.1(3) ?
    C11 C10 H10 . . 119.4 ?
    C9 C10 H10 . . 119.4 ?
    C10 C11 C12 . . 118.5(3) ?
    C10 C11 H11 . . 120.7 ?
    C12 C11 H11 . . 120.7 ?
    C11 C12 C7 . . 119.5(2) ?
    C11 C12 C13 . . 133.2(2) ?
    C7 C12 C13 . . 107.3(2) ?
    C14 C13 C12 . . 109.5(2) ?
    C14 C13 H13 . . 125.2 ?
    C12 C13 H13 . . 125.2 ?
    C13 C14 N1 . . 108.34(19) ?
    C13 C14 C15 . . 127.7(2) ?
    N1 C14 C15 . . 123.26(19) ?
    C14 C15 C16 . . 114.0(2) ?
    C14 C15 S2 . . 110.79(16) ?
    C16 C15 S2 . . 106.56(15) ?
    C14 C15 H15 . . 108.4 ?
    C16 C15 H15 . . 108.4 ?
    S2 C15 H15 . . 108.4 ?
    C17 C16 C15 . . 111.6(2) ?
    C17 C16 H16A . . 109.3 ?
    C15 C16 H16A . . 109.3 ?
    C17 C16 H16B . . 109.3 ?
    C15 C16 H16B . . 109.3 ?
    H16A C16 H16B . . 108.0 ?
    C18 C17 C22 . . 117.7(3) ?
    C18 C17 C16 . . 120.9(3) ?
    C22 C17 C16 . . 121.4(3) ?
    C19 C18 C17 . . 120.9(3) ?
    C19 C18 H18 . . 119.5 ?
    C17 C18 H18 . . 119.5 ?
    C20 C19 C18 . . 120.6(3) ?
    C20 C19 H19 . . 119.7 ?
    C18 C19 H19 . . 119.7 ?
    C19 C20 C21 . . 119.8(3) ?
    C19 C20 H20 . . 120.1 ?
    C21 C20 H20 . . 120.1 ?
    C20 C21 C22 . . 120.1(3) ?
    C20 C21 H21 . . 119.9 ?
    C22 C21 H21 . . 119.9 ?
    C17 C22 C21 . . 120.8(3) ?
    C17 C22 H22 . . 119.6 ?
    C21 C22 H22 . . 119.6 ?
    C28 C23 C24 . . 120.9(3) ?
    C28 C23 S2 . . 119.0(2) ?
    C24 C23 S2 . . 120.1(2) ?
    C23 C24 C25 . . 118.7(3) ?
    C23 C24 H24 . . 120.7 ?
    C25 C24 H24 . . 120.7 ?
    C26 C25 C24 . . 120.2(3) ?
    C26 C25 H25 . . 119.9 ?
    C24 C25 H25 . . 119.9 ?
    C27 C26 C25 . . 120.8(3) ?
    C27 C26 H26 . . 119.6 ?
    C25 C26 H26 . . 119.6 ?
    C26 C27 C28 . . 120.1(3) ?
    C26 C27 H27 . . 120.0 ?
    C28 C27 H27 . . 120.0 ?
    C23 C28 C27 . . 119.3(3) ?
    C23 C28 H28 . . 120.4 ?
    C27 C28 H28 . . 120.4 ?
    C7 N1 C14 . . 106.97(18) ?
    C7 N1 S1 . . 120.12(15) ?
    C14 N1 S1 . . 128.16(15) ?
    O1 S1 O2 . . 118.97(12) ?
    O1 S1 N1 . . 107.18(11) ?
    O2 S1 N1 . . 107.21(10) ?
    O1 S1 C1 . . 108.76(11) ?
    O2 S1 C1 . . 109.44(11) ?
    N1 S1 C1 . . 104.28(10) ?
    O4 S2 O3 . . 118.72(15) ?
    O4 S2 C23 . . 109.84(12) ?
    O3 S2 C23 . . 106.77(14) ?
    O4 S2 C15 . . 106.67(13) ?
    O3 S2 C15 . . 107.65(11) ?
    C23 S2 C15 . . 106.58(10) ?
loop_
    _geom_torsion_atom_site_label_1
    _geom_torsion_atom_site_label_2
    _geom_torsion_atom_site_label_3
    _geom_torsion_atom_site_label_4
    _geom_torsion_site_symmetry_1
    _geom_torsion_site_symmetry_2
    _geom_torsion_site_symmetry_3
    _geom_torsion_site_symmetry_4
    _geom_torsion
    _geom_torsion_publ_flag
    C6 C1 C2 C3 . . . . -0.2(4) ?
    S1 C1 C2 C3 . . . . 175.7(2) ?
    C1 C2 C3 C4 . . . . -0.4(5) ?
    C2 C3 C4 C5 . . . . 0.8(5) ?
    C3 C4 C5 C6 . . . . -0.6(5) ?
    C2 C1 C6 C5 . . . . 0.4(4) ?
    S1 C1 C6 C5 . . . . -175.5(2) ?
    C4 C5 C6 C1 . . . . 0.0(5) ?
    C12 C7 C8 C9 . . . . 0.2(4) ?
    N1 C7 C8 C9 . . . . 179.6(3) ?
    C7 C8 C9 C10 . . . . -0.5(5) ?
    C8 C9 C10 C11 . . . . 0.2(5) ?
    C9 C10 C11 C12 . . . . 0.4(5) ?
    C10 C11 C12 C7 . . . . -0.7(4) ?
    C10 C11 C12 C13 . . . . -179.6(3) ?
    C8 C7 C12 C11 . . . . 0.4(4) ?
    N1 C7 C12 C11 . . . . -179.1(2) ?
    C8 C7 C12 C13 . . . . 179.6(2) ?
    N1 C7 C12 C13 . . . . 0.1(2) ?
    C11 C12 C13 C14 . . . . 179.5(3) ?
    C7 C12 C13 C14 . . . . 0.5(3) ?
    C12 C13 C14 N1 . . . . -0.9(3) ?
    C12 C13 C14 C15 . . . . -171.4(2) ?
    C13 C14 C15 C16 . . . . -44.7(3) ?
    N1 C14 C15 C16 . . . . 146.1(2) ?
    C13 C14 C15 S2 . . . . 75.5(3) ?
    N1 C14 C15 S2 . . . . -93.7(2) ?
    C14 C15 C16 C17 . . . . -69.2(3) ?
    S2 C15 C16 C17 . . . . 168.22(19) ?
    C15 C16 C17 C18 . . . . -72.9(3) ?
    C15 C16 C17 C22 . . . . 106.7(3) ?
    C22 C17 C18 C19 . . . . 0.1(5) ?
    C16 C17 C18 C19 . . . . 179.6(3) ?
    C17 C18 C19 C20 . . . . 1.1(6) ?
    C18 C19 C20 C21 . . . . -1.9(6) ?
    C19 C20 C21 C22 . . . . 1.5(6) ?
    C18 C17 C22 C21 . . . . -0.4(4) ?
    C16 C17 C22 C21 . . . . -180.0(3) ?
    C20 C21 C22 C17 . . . . -0.3(5) ?
    C28 C23 C24 C25 . . . . 1.6(4) ?
    S2 C23 C24 C25 . . . . -179.1(2) ?
    C23 C24 C25 C26 . . . . -2.5(5) ?
    C24 C25 C26 C27 . . . . 0.9(5) ?
    C25 C26 C27 C28 . . . . 1.5(6) ?
    C24 C23 C28 C27 . . . . 0.8(4) ?
    S2 C23 C28 C27 . . . . -178.5(2) ?
    C26 C27 C28 C23 . . . . -2.4(5) ?
    C8 C7 N1 C14 . . . . 179.9(2) ?
    C12 C7 N1 C14 . . . . -0.6(2) ?
    C8 C7 N1 S1 . . . . 22.4(3) ?
    C12 C7 N1 S1 . . . . -158.08(16) ?
    C13 C14 N1 C7 . . . . 0.9(2) ?
    C15 C14 N1 C7 . . . . 171.90(19) ?
    C13 C14 N1 S1 . . . . 156.01(17) ?
    C15 C14 N1 S1 . . . . -33.0(3) ?
    C7 N1 S1 O1 . . . . -54.17(19) ?
    C14 N1 S1 O1 . . . . 153.59(18) ?
    C7 N1 S1 O2 . . . . 177.05(17) ?
    C14 N1 S1 O2 . . . . 24.8(2) ?
    C7 N1 S1 C1 . . . . 61.05(19) ?
    C14 N1 S1 C1 . . . . -91.20(19) ?
    C6 C1 S1 O1 . . . . -23.8(2) ?
    C2 C1 S1 O1 . . . . 160.2(2) ?
    C6 C1 S1 O2 . . . . 107.6(2) ?
    C2 C1 S1 O2 . . . . -68.4(2) ?
    C6 C1 S1 N1 . . . . -137.9(2) ?
    C2 C1 S1 N1 . . . . 46.1(2) ?
    C28 C23 S2 O4 . . . . 134.5(2) ?
    C24 C23 S2 O4 . . . . -44.9(2) ?
    C28 C23 S2 O3 . . . . 4.5(2) ?
    C24 C23 S2 O3 . . . . -174.8(2) ?
    C28 C23 S2 C15 . . . . -110.3(2) ?
    C24 C23 S2 C15 . . . . 70.3(2) ?
    C14 C15 S2 O4 . . . . 154.36(17) ?
    C16 C15 S2 O4 . . . . -81.1(2) ?
    C14 C15 S2 O3 . . . . -77.20(19) ?
    C16 C15 S2 O3 . . . . 47.4(2) ?
    C14 C15 S2 C23 . . . . 37.04(19) ?
    C16 C15 S2 C23 . . . . 161.59(17) ?
loop_
    _geom_hbond_atom_site_label_D
    _geom_hbond_atom_site_label_H
    _geom_hbond_atom_site_label_A
    _geom_hbond_site_symmetry_A
    _geom_hbond_distance_DH
    _geom_hbond_distance_HA
    _geom_hbond_distance_DA
    _geom_hbond_angle_DHA
    _geom_hbond_publ_flag
    C8 H8 O1 . 0.93 2.43 3.009(4) 121 y
    C15 H15 O2 . 0.98 2.11 2.907(3) 137 y
    C4 H4 O3 1_556 0.93 2.49 3.314(3) 148 y
    C13 H13 O3 2_655 0.93 2.50 3.240(3) 137 y
    C2 H2 Cg4 1_555 0.93 2.83 3.544(3) 134 y
    C19 H19 Cg2 2_756 0.93 2.91 3.620(4) 134 y
_iucr_refine_instructions_details
;
TITL I in P-1
CELL  0.71073   9.7485  10.4930  12.2879   94.479   96.926  102.253
ZERR     2.00   0.0006   0.0006   0.0006    0.003    0.003    0.003
LATT   1
SFAC  C    H    N    O    S
UNIT  56   46   2    8    4
MERG   2
FMAP   2
PLAN   20
ACTA
BOND   $H
CONF
SIZE 0.22 0.24 0.28
TEMP 22
HTAB C8 O1
HTAB C15 O2
HTAB C4 O3_$1
HTAB C13 O3_$2
EQIV $1  x,y,1+z
EQIV $2  1-x,-y,-z
L.S.   4
WGHT    0.017600    1.340700
FVAR       0.21761
C1    1    0.780001    0.257941    0.490985    11.00000    0.03401    0.05135 =
         0.03117    0.00231    0.00349    0.01563
C2    1    0.719548    0.125301    0.481223    11.00000    0.06753    0.05480 =
         0.03816    0.00564    0.01065    0.01068
AFIX  43
H2    2    0.702828    0.075444    0.413025    11.00000   -1.20000
AFIX   0
C3    1    0.684413    0.068072    0.574310    11.00000    0.07653    0.07226 =
         0.05702    0.02143    0.01923    0.01497
AFIX  43
H3    2    0.643118   -0.021036    0.568983    11.00000   -1.20000
AFIX   0
C4    1    0.710017    0.141742    0.674359    11.00000    0.06647    0.11709 =
         0.04202    0.02768    0.01738    0.02883
AFIX  43
H4    2    0.687120    0.102386    0.737005    11.00000   -1.20000
AFIX   0
C5    1    0.769343    0.273478    0.682735    11.00000    0.06833    0.11526 =
         0.03066   -0.00438    0.00847    0.02066
AFIX  43
H5    2    0.785591    0.322909    0.751105    11.00000   -1.20000
AFIX   0
C6    1    0.805229    0.333610    0.591050    11.00000    0.04937    0.07357 =
         0.04046   -0.00856    0.00687    0.01456
AFIX  43
H6    2    0.845431    0.422969    0.596691    11.00000   -1.20000
AFIX   0
C7    1    0.568495    0.299690    0.282748    11.00000    0.03758    0.04377 =
         0.03254    0.00961    0.00811    0.01550
C8    1    0.530216    0.397943    0.346201    11.00000    0.05789    0.05941 =
         0.05690   -0.00336    0.00884    0.02689
AFIX  43
H8    2    0.597273    0.461127    0.393135    11.00000   -1.20000
AFIX   0
C9    1    0.388170    0.397372    0.336319    11.00000    0.07205    0.07981 =
         0.07628    0.00692    0.02542    0.04711
AFIX  43
H9    2    0.358487    0.461476    0.378152    11.00000   -1.20000
AFIX   0
C10   1    0.287902    0.304223    0.265949    11.00000    0.04422    0.09293 =
         0.07852    0.02449    0.01544    0.03375
AFIX  43
H10   2    0.192752    0.307285    0.261338    11.00000   -1.20000
AFIX   0
C11   1    0.326337    0.208001    0.203247    11.00000    0.03606    0.07064 =
         0.06118    0.01376    0.00684    0.01412
AFIX  43
H11   2    0.258596    0.145996    0.155795    11.00000   -1.20000
AFIX   0
C12   1    0.469243    0.204745    0.211914    11.00000    0.03255    0.04944 =
         0.03655    0.01099    0.00715    0.00842
C13   1    0.544711    0.121102    0.159914    11.00000    0.03740    0.04172 =
         0.03568    0.00051    0.00601    0.00158
AFIX  43
H13   2    0.504031    0.049581    0.108031    11.00000   -1.20000
AFIX   0
C14   1    0.683760    0.161209    0.197205    11.00000    0.03820    0.03291 =
         0.02689    0.00535    0.00897    0.00844
C15   1    0.802963    0.113556    0.155030    11.00000    0.04058    0.03784 =
         0.03512    0.00158    0.01180    0.01025
AFIX  13
H15   2    0.888030    0.144018    0.209674    11.00000   -1.20000
AFIX   0
C16   1    0.775817   -0.036364    0.132299    11.00000    0.06219    0.03892 =
         0.04966    0.00101    0.02053    0.01614
AFIX  23
H16A  2    0.685433   -0.068979    0.085716    11.00000   -1.20000
H16B  2    0.849192   -0.059213    0.092959    11.00000   -1.20000
AFIX   0
C17   1    0.774436   -0.100720    0.236834    11.00000    0.05424    0.03716 =
         0.05402    0.00438    0.01441    0.02010
C18   1    0.898166   -0.093503    0.306583    11.00000    0.04997    0.07441 =
         0.10088    0.03235    0.01450    0.02841
AFIX  43
H18   2    0.983771   -0.048482    0.288257    11.00000   -1.20000
AFIX   0
C19   1    0.896949   -0.151679    0.402550    11.00000    0.08250    0.09109 =
         0.10058    0.03734   -0.00849    0.04116
AFIX  43
H19   2    0.981365   -0.144490    0.449223    11.00000   -1.20000
AFIX   0
C20   1    0.773823   -0.219602    0.430059    11.00000    0.11309    0.06791 =
         0.08111    0.03731    0.01702    0.03471
AFIX  43
H20   2    0.774143   -0.260981    0.494287    11.00000   -1.20000
AFIX   0
C21   1    0.650069   -0.227076    0.363640    11.00000    0.08272    0.05842 =
         0.08486    0.02620    0.02389    0.00736
AFIX  43
H21   2    0.565179   -0.271949    0.383236    11.00000   -1.20000
AFIX   0
C22   1    0.649881   -0.168238    0.267065    11.00000    0.06016    0.04905 =
         0.06358    0.01071    0.00728    0.00347
AFIX  43
H22   2    0.564626   -0.174221    0.221806    11.00000   -1.20000
AFIX   0
C23   1    0.813803    0.340438    0.038249    11.00000    0.04913    0.04215 =
         0.03437    0.00657    0.01763    0.00275
C24   1    0.908197    0.436545    0.108412    11.00000    0.06094    0.04855 =
         0.04978    0.00773    0.00980    0.00186
AFIX  43
H24   2    0.986603    0.417624    0.149440    11.00000   -1.20000
AFIX   0
C25   1    0.884279    0.562423    0.116876    11.00000    0.09522    0.04184 =
         0.07090    0.00016    0.02302   -0.00382
AFIX  43
H25   2    0.944982    0.627981    0.166080    11.00000   -1.20000
AFIX   0
C26   1    0.772464    0.590181    0.053509    11.00000    0.09601    0.05432 =
         0.10338    0.01685    0.04226    0.02668
AFIX  43
H26   2    0.758042    0.675129    0.058932    11.00000   -1.20000
AFIX   0
C27   1    0.681537    0.495418   -0.017627    11.00000    0.06809    0.08912 =
         0.09923    0.03114    0.02230    0.03627
AFIX  43
H27   2    0.606694    0.516117   -0.061853    11.00000   -1.20000
AFIX   0
C28   1    0.699994    0.368439   -0.024414    11.00000    0.05777    0.06578 =
         0.06007    0.00744    0.00974    0.00795
AFIX  43
H28   2    0.635894    0.302544   -0.071011    11.00000   -1.20000
AFIX   0
N1    3    0.704012    0.274969    0.274465    11.00000    0.03381    0.03603 =
         0.02957   -0.00004    0.00496    0.00781
O1    4    0.848600    0.469613    0.396205    11.00000    0.06896    0.03902 =
         0.05267   -0.00348    0.00036   -0.00343
O2    4    0.956648    0.286792    0.347331    11.00000    0.03227    0.07530 =
         0.04346    0.00166    0.00734    0.00999
O3    4    0.732150    0.105869   -0.058954    11.00000    0.12839    0.05157 =
         0.03477   -0.00581    0.01619   -0.00948
O4    4    0.984236    0.180575    0.018284    11.00000    0.08376    0.06881 =
         0.11676    0.02726    0.07353    0.02873
S1    5    0.837456    0.332637    0.376399    11.00000    0.03688    0.04334 =
         0.03396   -0.00108    0.00395    0.00249
S2    5    0.838845    0.178934    0.026625    11.00000    0.06681    0.04087 =
         0.04342    0.00164    0.02888    0.00548
HKLF 4
REM  I in P-1
REM R1 =  0.0487 for   3744 Fo > 4sig(Fo)  and  0.0760 for all   5104 data
REM    316 parameters refined using      0 restraints
END
WGHT      0.0176      1.3408
REM Highest difference peak  0.339,  deepest hole -0.577,  1-sigma level  0.052
Q1    1   0.7986  0.2939  0.4419  11.00000  0.05    0.34
Q2    1   0.7596  0.1859 -0.0134  11.00000  0.05    0.30
Q3    1   0.8324  0.2819  0.0214  11.00000  0.05    0.29
Q4    1   0.8076  0.1400  0.0892  11.00000  0.05    0.28
Q5    1   0.8122 -0.0606  0.2848  11.00000  0.05    0.26
Q6    1   0.9015  0.1693 -0.0327  11.00000  0.05    0.25
Q7    1   0.7358  0.1473  0.1635  11.00000  0.05    0.24
Q8    1   0.8385  0.4844  0.7256  11.00000  0.05    0.22
Q9    1   1.1625 -0.0209  0.3226  11.00000  0.05    0.22
Q10   1   0.7018  0.5197  0.0535  11.00000  0.05    0.21
Q11   1   0.7601 -0.0779  0.1851  11.00000  0.05    0.20
Q12   1   0.4541  0.4298  0.3017  11.00000  0.05    0.20
Q13   1   0.4050  0.2046  0.1946  11.00000  0.05    0.20
Q14   1   0.5221  0.2601  0.2359  11.00000  0.05    0.20
Q15   1   0.6469  0.4232  0.0139  11.00000  0.05    0.19
Q16   1   0.9758  0.1693  0.0683  11.00000  0.05    0.19
Q17   1   0.8047  0.2013  0.6829  11.00000  0.05    0.19
Q18   1   0.5031  0.2385  0.2597  11.00000  0.05    0.19
Q19   1   0.4963  0.1675  0.1850  11.00000  0.05    0.19
Q20   1   0.7201  0.3642  0.0424  11.00000  0.05    0.19
;
