# Supplementary material for: Crystal structure of 2-[2-phenyl-1-(phenyl­sulfon­yl)eth­yl]-1-phenyl­sulfonyl-1H-indole
Source: Acta Crystallogr E Crystallogr Commun. 2015 Nov 4;71(Pt 12):o910–1. doi: 10.1107/S2056989015019428 (PMC4719875; doi:10.1107/S2056989015019428)
Supplement: Supplementary file 2 [file e-71-0o910-Isup2.hkl]

#
# h,k,l, Fc-squared, Fo-squared, sigma(Fo-squared) and status flag
#
data_I
_shelx_title ' I in P-1'
_shelx_refln_list_code          4
_shelx_F_calc_maximum      144.26
_exptl_crystal_F_000       524.00
_reflns_d_resolution_high  0.7886
 
loop_
 _symmetry_equiv_pos_as_xyz
 'x, y, z'
 '-x, -y, -z'
 
_cell_length_a     9.7485
_cell_length_b    10.4930
_cell_length_c    12.2879
_cell_angle_alpha  94.479
_cell_angle_beta   96.926
_cell_angle_gamma 102.253
 
_shelx_F_squared_multiplier     1.000
 
loop_
 _refln_index_h
 _refln_index_k
 _refln_index_l
 _refln_F_squared_calc
 _refln_F_squared_meas
 _refln_F_squared_sigma
 _refln_observed_status
   1   0   0      722.20      545.41     35.69 o
   2   0   0    15132.39    14574.91    104.11 o
   3   0   0      672.01      600.89      5.41 o
   4   0   0       69.82       91.64      2.00 o
   5   0   0       10.87        6.74      0.83 o
   6   0   0      866.13      895.64      9.01 o
   7   0   0      143.54      144.43      4.97 o
   8   0   0      287.26      281.01      6.72 o
   9   0   0        7.63        6.39      1.97 o
  10   0   0        2.65        0.17      1.95 o
  11   0   0        0.03        1.15      3.58 o
 -12   1   0        0.29        4.78      5.05 o
 -11   1   0       12.01       22.56      5.45 o
 -10   1   0       23.82       18.44      3.26 o
  -9   1   0      154.98      156.80      5.94 o
  -8   1   0      492.75      470.25      7.95 o
  -7   1   0     1126.54     1168.96     14.99 o
  -6   1   0        0.50       15.87      4.49 o
  -5   1   0       36.27       52.67      1.84 o
  -4   1   0     2719.28     2846.20     19.97 o
  -3   1   0     1773.90     1840.47     12.45 o
  -2   1   0     5387.07     5330.28     33.15 o
  -1   1   0     8773.84     7738.53    259.28 o
   0   1   0       98.92       47.73      1.90 o
   1   1   0     5030.15     5013.39     30.94 o
   2   1   0     1037.49      966.41      6.85 o
   3   1   0       36.23       31.02      1.41 o
   4   1   0        0.12        0.18      0.61 o
   5   1   0       73.16       57.53      1.83 o
   6   1   0       66.09       58.00      2.53 o
   7   1   0      480.45      500.38      7.99 o
   8   1   0      554.86      586.91      9.17 o
   9   1   0        9.77        9.06      1.94 o
  10   1   0        6.78        2.36      2.45 o
  11   1   0        9.29        8.45      3.36 o
 -12   2   0        0.10        6.30      4.99 o
 -11   2   0        8.93       13.24      4.82 o
 -10   2   0       13.97        5.11      2.76 o
  -9   2   0       47.88       41.13      3.65 o
  -8   2   0        2.04        2.49      1.84 o
  -7   2   0        1.93       -1.30      1.30 o
  -6   2   0       73.01       97.74      2.54 o
  -5   2   0      422.86      372.26      4.29 o
  -4   2   0     1274.65     1360.17     10.50 o
  -3   2   0      671.19      632.03      5.13 o
  -2   2   0     3312.55     3352.79     21.56 o
  -1   2   0       34.20       32.78      0.87 o
   0   2   0     6457.60     6327.37     37.99 o
   1   2   0       61.92       59.30      1.56 o
   2   2   0      213.30      230.87      2.38 o
   3   2   0      611.17      659.07      5.55 o
   4   2   0        2.56        1.74      0.71 o
   5   2   0       21.52       17.46      1.22 o
   6   2   0      438.83      462.91      7.19 o
   7   2   0       85.79       83.87      3.62 o
   8   2   0      179.48      170.20      5.07 o
   9   2   0       17.67       23.20      2.99 o
  10   2   0       23.76       17.34      3.32 o
  11   2   0       11.70       16.28      4.27 o
 -12   3   0        2.31        4.71      4.99 o
 -11   3   0        0.00       -0.18      3.19 o
 -10   3   0       51.37       33.10      5.99 o
  -9   3   0      103.81       96.77      6.00 o
  -8   3   0       16.69       19.37      2.94 o
  -7   3   0      269.84      248.08      5.87 o
  -6   3   0      221.03      233.59      4.64 o
  -5   3   0      852.05      870.96      7.92 o
  -4   3   0       11.50       16.52      1.08 o
  -3   3   0      157.22      170.54      2.36 o
  -2   3   0      759.34      795.70      5.96 o
  -1   3   0       76.04       64.15      1.34 o
   0   3   0     1603.89     1681.13     10.68 o
   1   3   0       40.99       46.34      1.17 o
   2   3   0     1178.55     1225.81      8.45 o
   3   3   0      411.76      427.38      4.11 o
   4   3   0      246.90      260.57      3.48 o
   5   3   0      108.54      114.13      2.85 o
   6   3   0      399.13      392.12      7.42 o
   7   3   0       78.69       73.27      4.32 o
   8   3   0       55.04       57.21      3.65 o
   9   3   0       60.50       52.72      4.27 o
  10   3   0       22.87       19.50      3.88 o
 -12   4   0        1.82        1.62      3.57 o
 -11   4   0       19.69       24.49      5.22 o
 -10   4   0        5.85       -2.35      2.70 o
  -9   4   0       32.18       22.32      3.45 o
  -8   4   0       15.80        8.84      2.14 o
  -7   4   0      227.15      213.65      5.81 o
  -6   4   0      141.12      130.76      3.35 o
  -5   4   0        2.64        0.88      0.80 o
  -4   4   0       69.98       78.44      1.98 o
  -3   4   0      324.16      318.10      3.83 o
  -2   4   0     1123.10     1150.52      8.64 o
  -1   4   0      999.19      953.47      7.96 o
   0   4   0     1551.01     1523.12     10.92 o
   1   4   0      465.96      489.92      4.24 o
   2   4   0       52.12       58.04      1.67 o
   3   4   0      171.85      171.73      3.33 o
   4   4   0        9.52       10.85      1.21 o
   5   4   0        7.07        1.77      1.53 o
   6   4   0        0.02       -1.92      1.92 o
   7   4   0        6.69        2.33      2.21 o
   8   4   0        7.89        6.48      2.22 o
   9   4   0       12.44       10.48      2.23 o
  10   4   0        2.81        0.24      3.04 o
 -11   5   0       12.40       22.44      4.54 o
 -10   5   0       58.81       51.78      6.12 o
  -9   5   0        3.46        0.18      2.85 o
  -8   5   0      393.20      415.76     12.36 o
  -7   5   0       70.31       71.99      4.07 o
  -6   5   0       57.46       66.12      2.64 o
  -5   5   0       62.25       66.82      2.36 o
  -4   5   0      994.19      995.40      8.90 o
  -3   5   0       98.54       95.12      2.33 o
  -2   5   0     1600.55     1665.56     12.67 o
  -1   5   0      819.82      843.03      7.04 o
   0   5   0      331.92      358.39      3.84 o
   1   5   0     1343.11     1389.12      9.63 o
   2   5   0       36.14       60.41      1.86 o
   3   5   0       80.73       89.07      2.71 o
   4   5   0      108.32      106.86      3.00 o
   5   5   0      126.43      115.27      4.43 o
   6   5   0       85.65       71.21      4.11 o
   7   5   0      267.83      280.97      7.54 o
   8   5   0        1.56       -2.12      2.12 o
   9   5   0        8.09        4.65      5.07 o
 -11   6   0        8.79        9.45      4.99 o
 -10   6   0        5.73        1.52      2.91 o
  -9   6   0      123.14      117.12      7.62 o
  -8   6   0      157.14      172.27      5.69 o
  -7   6   0      496.65      487.70      8.52 o
  -6   6   0     1172.96     1182.95     14.03 o
  -5   6   0      393.46      416.34      6.28 o
  -4   6   0      456.45      498.40      6.85 o
  -3   6   0      291.13      272.52      3.55 o
  -2   6   0      264.46      276.60      3.60 o
  -1   6   0     1878.26     1964.73     14.20 o
   0   6   0      327.87      308.04      3.79 o
   1   6   0      112.46      145.18      2.47 o
   2   6   0       12.77        9.64      1.04 o
   3   6   0      212.00      217.11      4.02 o
   4   6   0      230.33      217.38      5.20 o
   5   6   0        0.44       -1.83      1.83 o
   6   6   0      477.61      514.35      9.17 o
   7   6   0       38.07       38.65      3.57 o
   8   6   0       10.16        4.17      2.97 o
   9   6   0       72.46       82.98      8.60 o
 -11   7   0       48.75       66.21     14.78 o
 -10   7   0        9.19        9.35      2.99 o
  -9   7   0        0.27       -2.20      2.26 o
  -8   7   0      173.72      183.19      7.76 o
  -7   7   0        5.11        1.31      2.21 o
  -6   7   0      437.17      439.73      7.94 o
  -5   7   0      337.74      333.53      7.26 o
  -4   7   0      482.59      474.44      7.17 o
  -3   7   0       30.34       23.72      1.75 o
  -2   7   0      449.23      474.25      6.24 o
  -1   7   0      142.24      144.03      3.24 o
   0   7   0       22.29       21.40      1.65 o
   1   7   0      246.42      251.90      3.88 o
   2   7   0      979.91      982.77     11.30 o
   3   7   0      241.66      226.65      4.75 o
   4   7   0      111.77      126.93      4.28 o
   5   7   0      545.09      554.36      9.43 o
   6   7   0       66.49       62.13      6.36 o
   7   7   0       46.47       47.14      4.06 o
   8   7   0       89.90      108.36      6.58 o
 -11   8   0       12.54        9.88      5.37 o
 -10   8   0        1.77       -0.77      2.89 o
  -9   8   0       10.63        4.18      3.53 o
  -8   8   0       54.73       52.35      4.42 o
  -7   8   0      105.87       90.32      5.29 o
  -6   8   0       28.91       18.08      2.98 o
  -5   8   0      243.28      235.42      6.56 o
  -4   8   0        1.30       -1.55      1.55 o
  -3   8   0       53.13       51.47      3.43 o
  -2   8   0       45.33       42.89      2.49 o
  -1   8   0       64.55       68.41      2.70 o
   0   8   0      217.08      225.98      4.43 o
   1   8   0      355.14      334.28      5.56 o
   2   8   0      195.67      188.80      3.96 o
   3   8   0      171.06      183.99      4.93 o
   4   8   0      470.86      497.01      8.24 o
   5   8   0       31.34       23.55      2.94 o
   6   8   0      101.13      101.53      7.15 o
   7   8   0       13.61        8.58      3.24 o
 -10   9   0        1.31       -3.29      3.29 o
  -9   9   0        2.38        5.35      2.56 o
  -8   9   0        8.18        6.38      3.18 o
  -7   9   0        2.20        8.24      3.04 o
  -6   9   0        4.56        2.43      2.60 o
  -5   9   0        9.35       11.97      2.47 o
  -4   9   0       22.21        8.50      1.69 o
  -3   9   0       74.88       53.72      3.44 o
  -2   9   0        2.28       -1.58      1.58 o
  -1   9   0        0.47       -1.64      1.64 o
   0   9   0       14.70        5.02      1.86 o
   1   9   0       76.72       71.29      3.20 o
   2   9   0       39.30       31.06      3.40 o
   3   9   0      243.27      239.17      5.76 o
   4   9   0        0.04       -0.96      1.90 o
   5   9   0       14.47        5.74      2.46 o
   6   9   0        3.79        2.80      2.52 o
  -9  10   0        4.39        6.22      3.52 o
  -8  10   0        0.56        2.21      2.59 o
  -7  10   0        2.63        2.02      2.45 o
  -6  10   0       16.47       10.75      2.66 o
  -5  10   0        3.82       -1.86      2.59 o
  -4  10   0      119.70      110.85      5.23 o
  -3  10   0        6.28       -1.87      1.87 o
  -2  10   0       16.18        8.91      2.10 o
  -1  10   0        0.73       -1.72      1.72 o
   0  10   0        6.62        7.39      2.12 o
   1  10   0      127.01      112.09      4.93 o
   2  10   0        9.47        6.61      2.26 o
   3  10   0        9.04        6.94      2.63 o
   4  10   0        1.48        0.39      2.19 o
   5  10   0        2.23       -1.41      2.03 o
  -8  11   0        0.07        3.70      3.24 o
  -7  11   0       19.32       24.63      3.85 o
  -6  11   0       25.26       20.39      3.87 o
  -5  11   0       36.07       30.20      3.45 o
  -4  11   0       19.49       11.28      2.55 o
  -3  11   0       19.23        9.71      2.57 o
  -2  11   0        9.98        6.12      2.37 o
  -1  11   0      129.72      135.48      4.51 o
   0  11   0       16.43       14.55      2.63 o
   1  11   0        0.00        1.12      2.46 o
   2  11   0       31.03       33.27      3.60 o
   3  11   0        5.27       -1.70      2.49 o
   4  11   0        0.47        0.22      2.89 o
  -7  12   0        0.35        2.04      3.25 o
  -6  12   0       16.80       16.20      3.50 o
  -5  12   0       22.21       13.85      3.17 o
  -4  12   0       28.24       22.21      3.06 o
  -3  12   0        7.07        2.42      2.43 o
  -2  12   0       47.69       41.99      3.20 o
  -1  12   0        0.44        2.17      2.15 o
   0  12   0       18.07       16.42      2.91 o
   1  12   0       85.38      114.17      6.24 o
   2  12   0        6.18        2.02      2.60 o
  -4  13   0        6.49        3.25      2.96 o
  -3  13   0       24.68       16.99      2.98 o
  -2  13   0        6.31        5.94      2.64 o
  -1  13   0       55.55       56.13      5.71 o
   1 -13   1        2.56        1.62      3.05 o
   2 -13   1        5.11       -0.64      3.00 o
   3 -13   1        1.94       -1.18      3.11 o
   4 -13   1        5.98        3.29      2.59 o
   5 -13   1        0.32        1.90      6.34 o
  -2 -12   1        5.68        5.56      3.87 o
  -1 -12   1        8.00        4.92      2.77 o
   0 -12   1        0.02       -0.81      2.11 o
   1 -12   1        0.23       -2.03      2.20 o
   2 -12   1       12.27        7.72      3.27 o
   3 -12   1        7.39        4.72      2.44 o
   4 -12   1       19.92       18.66      2.97 o
   5 -12   1       18.86       14.66      3.82 o
   6 -12   1        3.77       -0.74      3.26 o
   7 -12   1        0.18       -3.16      3.16 o
  -4 -11   1       45.90       44.42      4.16 o
  -3 -11   1       18.67       15.83      2.96 o
  -2 -11   1        5.26        6.15      2.32 o
  -1 -11   1        0.08       -1.75      1.89 o
   0 -11   1      119.10      127.67      4.84 o
   1 -11   1        1.89       -0.85      1.88 o
   2 -11   1        9.70        0.66      2.32 o
   3 -11   1        0.80       -1.97      2.04 o
   4 -11   1       15.12       12.23      2.55 o
   5 -11   1        0.36       -0.38      2.89 o
   6 -11   1        4.24        3.67      2.83 o
   7 -11   1       10.84       12.05      3.12 o
   8 -11   1        0.53        0.50      2.83 o
  -5 -10   1       24.17       23.84      3.26 o
  -4 -10   1       22.78       16.73      2.75 o
  -3 -10   1       28.87       20.76      2.84 o
  -2 -10   1       80.90       81.05      4.68 o
  -1 -10   1        7.78        6.80      2.06 o
   0 -10   1       30.86       22.86      2.60 o
   1 -10   1       25.79       18.95      2.89 o
   2 -10   1       27.83       25.35      2.42 o
   3 -10   1       69.65       60.41      4.08 o
   4 -10   1      106.59      108.33      4.93 o
   5 -10   1       10.76        5.59      2.91 o
   6 -10   1       25.44       17.21      3.03 o
   7 -10   1        6.46        5.22      2.82 o
   8 -10   1        6.99        3.39      2.55 o
   9 -10   1        1.90       -4.60      4.60 o
  -6  -9   1       72.57       82.56      5.08 o
  -5  -9   1        3.50        3.38      2.35 o
  -4  -9   1      213.87      213.02      6.08 o
  -3  -9   1       17.05       13.09      2.24 o
  -2  -9   1      199.53      183.76      5.58 o
  -1  -9   1      103.43       85.06      4.19 o
   0  -9   1      106.25      113.11      5.33 o
   1  -9   1       40.71       27.83      2.35 o
   2  -9   1      496.26      485.13      7.13 o
   3  -9   1       10.49        6.08      1.59 o
   4  -9   1      164.01      143.42      7.37 o
   5  -9   1      110.90      112.52      5.82 o
   6  -9   1        9.06        5.69      2.59 o
   7  -9   1      187.73      186.97      7.11 o
   8  -9   1       44.64       54.15      5.31 o
   9  -9   1       42.71       44.21      4.18 o
  10  -9   1        0.67       -0.53      3.66 o
  -7  -8   1        3.17        2.12      3.78 o
  -6  -8   1       72.84       88.34      5.35 o
  -5  -8   1      393.39      430.67      9.47 o
  -4  -8   1        5.76        4.44      1.98 o
  -3  -8   1      684.42      663.25     11.98 o
  -2  -8   1      223.27      221.57      4.86 o
  -1  -8   1       79.12       60.01      3.17 o
   0  -8   1       64.59       48.21      2.95 o
   1  -8   1      274.44      282.53      5.00 o
   2  -8   1      182.06      191.51      4.79 o
   3  -8   1        6.50        1.41      1.93 o
   4  -8   1       96.01       88.59      3.72 o
   5  -8   1      143.43      156.38      5.48 o
   6  -8   1       12.63       10.36      2.41 o
   7  -8   1        0.12        3.27      2.32 o
   8  -8   1      323.08      361.27     13.75 o
   9  -8   1        0.01       -0.02      2.36 o
  10  -8   1       31.12       28.16      5.82 o
  -8  -7   1        6.81        0.82      4.82 o
  -7  -7   1        1.95        3.77      2.87 o
  -6  -7   1      125.98      141.46      7.10 o
  -5  -7   1       21.86       12.56      2.35 o
  -4  -7   1      241.39      243.28      5.52 o
  -3  -7   1      383.31      379.39      6.71 o
  -2  -7   1        3.34        1.92      1.16 o
  -1  -7   1       35.54       27.06      1.67 o
   0  -7   1      188.05      196.49      3.78 o
   1  -7   1      384.66      392.72      5.52 o
   2  -7   1      452.86      444.49      5.77 o
   3  -7   1       28.23       23.41      1.60 o
   4  -7   1       22.44       26.18      2.19 o
   5  -7   1       29.44       32.43      2.88 o
   6  -7   1        2.73        2.33      1.91 o
   7  -7   1      115.83      119.34      5.05 o
   8  -7   1        8.46        9.67      2.41 o
   9  -7   1       13.80        9.82      2.99 o
  10  -7   1        6.73        6.31      3.70 o
  11  -7   1        0.00        3.16      4.77 o
  -9  -6   1        2.88        4.02      2.76 o
  -8  -6   1       14.76        7.40      3.01 o
  -7  -6   1       47.61       41.21      4.77 o
  -6  -6   1       24.28       20.10      3.93 o
  -5  -6   1       34.25       25.83      2.55 o
  -4  -6   1       52.72       43.73      3.14 o
  -3  -6   1        5.70        1.99      1.15 o
  -2  -6   1       75.97       81.80      2.43 o
  -1  -6   1        1.99       -0.14      0.69 o
   0  -6   1        7.10        2.80      0.81 o
   1  -6   1      223.08      253.75      3.49 o
   2  -6   1        8.68       11.47      1.09 o
   3  -6   1      148.01      158.76      2.87 o
   4  -6   1       11.36        8.93      1.37 o
   5  -6   1      127.53      150.05      3.92 o
   6  -6   1       56.36       66.72      3.48 o
   7  -6   1       10.12        4.53      1.72 o
   8  -6   1       13.64       10.53      2.49 o
   9  -6   1       33.18       22.55      2.78 o
  10  -6   1        2.22       -2.27      2.27 o
  11  -6   1       70.29       94.28      7.75 o
 -10  -5   1       10.02        7.53      4.11 o
  -9  -5   1       12.50        4.26      3.01 o
  -8  -5   1        7.47        6.32      2.87 o
  -7  -5   1       73.67       78.78      6.63 o
  -6  -5   1        3.62       -1.80      1.80 o
  -5  -5   1        0.10       -1.46      1.46 o
  -4  -5   1       90.98       93.18      3.01 o
  -3  -5   1      202.80      212.13      3.39 o
  -2  -5   1        3.49        0.18      0.67 o
  -1  -5   1      158.11      150.41      2.36 o
   0  -5   1      409.25      422.28      4.70 o
   1  -5   1     1719.54     1815.83     12.78 o
   2  -5   1      152.93      172.33      2.75 o
   3  -5   1      184.92      173.70      2.90 o
   4  -5   1       35.45       29.89      1.49 o
   5  -5   1       62.91       81.99      2.59 o
   6  -5   1       15.29       14.70      1.81 o
   7  -5   1       29.00       17.93      2.06 o
   8  -5   1       29.22       18.39      2.50 o
   9  -5   1       18.37       10.12      2.78 o
  10  -5   1       17.51       15.87      3.55 o
  11  -5   1        9.18        8.06      4.90 o
 -10  -4   1        4.89       -1.25      3.24 o
  -9  -4   1       66.69       75.73      5.51 o
  -8  -4   1      226.83      248.00      7.31 o
  -7  -4   1       13.38        7.39      2.34 o
  -6  -4   1        4.38       -0.80      1.94 o
  -5  -4   1       46.13       44.53      2.52 o
  -4  -4   1      409.55      437.65      4.86 o
  -3  -4   1       26.88       37.52      1.55 o
  -2  -4   1       14.37       18.42      1.59 o
  -1  -4   1      659.56      704.07      5.35 o
   0  -4   1      644.09      705.82      5.91 o
   1  -4   1      505.12      516.66      4.98 o
   2  -4   1      612.72      624.24      5.76 o
   3  -4   1      100.21      107.56      2.14 o
   4  -4   1       81.60       63.09      1.84 o
   5  -4   1      396.98      390.06      4.53 o
   6  -4   1      178.81      174.57      4.41 o
   7  -4   1      408.65      380.52      7.68 o
   8  -4   1      268.98      245.17      8.11 o
   9  -4   1      172.24      151.20      6.56 o
  10  -4   1        7.68        2.69      2.57 o
  11  -4   1        1.30        0.90      2.57 o
  12  -4   1        1.17        6.34      7.60 o
 -11  -3   1       40.23       34.54     11.46 o
 -10  -3   1       41.01       33.91      4.74 o
  -9  -3   1        0.62       -1.05      1.73 o
  -8  -3   1        6.69        2.00      1.49 o
  -7  -3   1      388.51      365.59      7.59 o
  -6  -3   1      103.79      102.97      4.57 o
  -5  -3   1       38.56       30.84      1.65 o
  -4  -3   1       88.40       87.74      2.05 o
  -3  -3   1       23.51       15.36      0.89 o
  -2  -3   1       16.59       20.42      1.80 o
  -1  -3   1      885.72      811.72      5.64 o
   0  -3   1     5599.84     5617.71     32.76 o
   1  -3   1     1403.38     1450.17     10.04 o
   2  -3   1      109.90       90.39      1.54 o
   3  -3   1      105.64      117.68      1.97 o
   4  -3   1      263.94      322.95      3.90 o
   5  -3   1        1.70        3.56      0.77 o
   6  -3   1      738.33      722.01      7.79 o
   7  -3   1       13.45        9.03      1.62 o
   8  -3   1      505.16      478.01      9.41 o
   9  -3   1      104.19       97.80      5.15 o
  10  -3   1        0.09       -0.21      2.26 o
  11  -3   1        7.45        2.31      3.01 o
  12  -3   1       14.54       22.36      5.30 o
 -11  -2   1       81.26      106.38     10.38 o
 -10  -2   1        0.01       -2.83      2.83 o
  -9  -2   1      189.71      184.52      5.37 o
  -8  -2   1      162.57      166.39      4.88 o
  -7  -2   1        7.36        8.34      1.54 o
  -6  -2   1       25.94       20.88      1.86 o
  -5  -2   1      185.53      186.54      3.99 o
  -4  -2   1        0.42        1.31      0.75 o
  -3  -2   1      437.88      434.64      4.27 o
  -2  -2   1      436.89      389.51      3.33 o
  -1  -2   1     1023.79     1009.34      6.45 o
   0  -2   1      645.75      684.46      4.45 o
   1  -2   1     2160.15     2135.15     13.37 o
   2  -2   1     3193.21     3058.72     18.02 o
   3  -2   1     1169.86     1193.33      8.46 o
   4  -2   1     2456.57     2473.16     18.16 o
   5  -2   1      380.31      346.87      4.38 o
   6  -2   1      275.79      280.04      4.29 o
   7  -2   1     1092.70     1097.45     15.12 o
   8  -2   1      390.34      379.75      7.52 o
   9  -2   1       31.22       13.72      2.83 o
  10  -2   1       12.32       10.20      2.68 o
  11  -2   1       17.30       19.25      3.10 o
  12  -2   1       11.69       10.28      4.11 o
 -11  -1   1        3.48        4.55      4.78 o
 -10  -1   1      151.70      177.74     10.45 o
  -9  -1   1      147.83      146.59      4.72 o
  -8  -1   1       20.28       13.43      1.89 o
  -7  -1   1      641.45      624.96      9.63 o
  -6  -1   1      255.93      224.11      4.18 o
  -5  -1   1        8.56        5.12      0.72 o
  -4  -1   1       75.86      103.45      2.26 o
  -3  -1   1      684.60      660.90      5.58 o
  -2  -1   1     2039.30     2029.38     13.71 o
  -1  -1   1      253.52      251.81      2.61 o
   0  -1   1     4117.63     3782.84     88.19 o
   1  -1   1       82.23       99.33      0.95 o
   2  -1   1      379.25      383.65      3.19 o
   3  -1   1     5225.02     5135.27     33.31 o
   4  -1   1        8.99        2.07      0.62 o
   5  -1   1      970.69     1014.06      9.36 o
   6  -1   1     1747.99     1794.93     15.74 o
   7  -1   1      271.05      264.91      5.63 o
   8  -1   1      431.23      417.51      7.87 o
   9  -1   1      219.14      243.67      7.28 o
  10  -1   1       18.84       17.12      2.76 o
  11  -1   1        3.43       -4.03      4.24 o
 -11   0   1       30.64       23.84      3.49 o
 -10   0   1        2.70       -1.81      2.01 o
  -9   0   1       11.87        7.11      2.89 o
  -8   0   1       10.25        6.54      1.82 o
  -7   0   1       58.29       57.66      3.64 o
  -6   0   1       29.90       33.26      1.67 o
  -5   0   1       11.31        6.82      0.82 o
  -4   0   1      837.45      838.13      7.37 o
  -3   0   1     1384.90     1375.55     10.50 o
  -2   0   1     3338.41     3261.31     22.66 o
  -1   0   1     3109.31     2892.49     97.00 o
   1   0   1     6497.86     6320.57     49.28 o
   2   0   1     3455.03     3476.64     23.78 o
   3   0   1     1798.55     1868.89     13.33 o
   4   0   1       42.85       34.22      1.37 o
   5   0   1       58.29       45.29      1.78 o
   6   0   1       15.95       13.28      1.39 o
   7   0   1      142.42      157.72      4.78 o
   8   0   1        0.39       -0.64      1.69 o
   9   0   1       25.71       24.83      3.23 o
  10   0   1       12.59        5.84      2.32 o
  11   0   1        6.75        5.60      2.79 o
 -12   1   1        3.74        0.00      3.58 o
 -11   1   1       13.04       12.41      3.96 o
 -10   1   1       24.25       12.18      3.31 o
  -9   1   1       47.09       48.22      4.89 o
  -8   1   1      521.16      558.46      9.53 o
  -7   1   1       19.81       21.32      2.84 o
  -6   1   1      196.99      214.56      3.58 o
  -5   1   1     1653.58     1752.67     13.32 o
  -4   1   1        0.02        0.22      0.61 o
  -3   1   1     1688.61     1722.37     12.19 o
  -2   1   1       53.15       59.21      1.71 o
  -1   1   1        3.60        1.87      0.26 o
   0   1   1     1477.60     1332.63     32.75 o
   1   1   1     1445.71     1447.31      9.04 o
   2   1   1      730.02      807.75      5.92 o
   3   1   1      687.61      698.57      5.98 o
   4   1   1        0.04        0.86      0.95 o
   5   1   1      448.53      463.85      5.16 o
   6   1   1       11.86        7.95      1.24 o
   7   1   1      265.09      281.26      5.93 o
   8   1   1       20.37       18.77      2.15 o
   9   1   1        1.51        0.57      1.95 o
  10   1   1        1.33        0.11      1.71 o
  11   1   1       12.51       13.57      4.95 o
 -12   2   1        1.40       -3.00      3.34 o
 -11   2   1        0.58       -1.07      4.15 o
 -10   2   1        1.24       -2.22      2.22 o
  -9   2   1      105.97      107.33      5.23 o
  -8   2   1       66.65       44.69      4.00 o
  -7   2   1      106.06      105.91      3.68 o
  -6   2   1      323.15      364.66      4.75 o
  -5   2   1        1.79        3.72      1.04 o
  -4   2   1     2451.02     2575.63     19.11 o
  -3   2   1       50.88       54.80      1.29 o
  -2   2   1    14716.56    14359.74     96.32 o
  -1   2   1     1200.95     1215.58      8.50 o
   0   2   1     8077.02     8015.31     51.51 o
   1   2   1     2419.60     2482.85     15.03 o
   2   2   1     1624.18     1614.90     10.45 o
   3   2   1       44.47       46.45      1.40 o
   4   2   1     1170.12     1232.29      9.47 o
   5   2   1        6.93        7.68      1.00 o
   6   2   1      180.31      182.42      4.01 o
   7   2   1        3.56        6.95      1.61 o
   8   2   1        8.28        9.46      1.99 o
   9   2   1        9.89        2.91      1.89 o
  10   2   1       12.36       12.14      2.23 o
  11   2   1        5.43        0.61      4.52 o
 -12   3   1        9.64       14.48      5.47 o
 -11   3   1        1.31       -3.11      5.28 o
 -10   3   1       66.59       81.56      7.80 o
  -9   3   1       62.28       54.80      4.73 o
  -8   3   1       11.25       10.00      1.89 o
  -7   3   1      115.63      103.88      5.02 o
  -6   3   1      816.05      786.77      9.20 o
  -5   3   1     2422.49     2581.76     18.67 o
  -4   3   1      295.04      318.09      3.73 o
  -3   3   1      468.51      450.41      4.53 o
  -2   3   1      515.48      522.60      4.40 o
  -1   3   1      327.45      344.09      3.22 o
   0   3   1      465.41      423.01      3.61 o
   1   3   1      409.78      387.08      3.32 o
   2   3   1      267.36      288.29      2.80 o
   3   3   1      950.23      967.44      7.31 o
   4   3   1      157.67      137.59      2.55 o
   5   3   1       17.26       16.56      1.38 o
   6   3   1      279.21      272.70      6.33 o
   7   3   1        9.12        7.09      2.26 o
   8   3   1       44.20       44.67      4.07 o
   9   3   1       17.86       13.46      2.38 o
  10   3   1       15.10        9.57      3.41 o
 -12   4   1        1.59        2.69      4.87 o
 -11   4   1       33.86       57.26      6.49 o
 -10   4   1        9.48       -0.37      3.37 o
  -9   4   1       88.25       83.20      6.64 o
  -8   4   1       28.33       22.70      2.74 o
  -7   4   1      122.05      117.98      4.52 o
  -6   4   1       12.14       10.33      1.34 o
  -5   4   1      814.03      814.45      7.67 o
  -4   4   1      777.79      801.71      7.31 o
  -3   4   1      196.95      181.28      2.74 o
  -2   4   1     2888.22     2858.47     19.24 o
  -1   4   1      721.60      711.12      6.37 o
   0   4   1      582.81      608.82      5.04 o
   1   4   1     1999.84     2100.49     12.73 o
   2   4   1      220.80      198.97      2.59 o
   3   4   1       35.09       34.23      1.48 o
   4   4   1      235.10      241.51      3.84 o
   5   4   1        6.82       -0.39      1.30 o
   6   4   1        8.41        6.91      1.97 o
   7   4   1      292.98      300.79      7.50 o
   8   4   1        7.22        0.72      2.26 o
   9   4   1        3.73        0.11      1.85 o
  10   4   1       25.06       27.67      5.64 o
 -12   5   1        7.84        8.58      4.43 o
 -11   5   1        1.08        2.68      3.36 o
 -10   5   1        0.75       -1.27      2.83 o
  -9   5   1       30.19       21.23      3.95 o
  -8   5   1       10.46       12.08      4.22 o
  -7   5   1      396.36      407.13      7.45 o
  -6   5   1      328.11      326.40      5.05 o
  -5   5   1      249.35      267.33      4.17 o
  -4   5   1      297.78      326.37      4.25 o
  -3   5   1      136.05      121.18      2.75 o
  -2   5   1       12.88        9.68      1.01 o
  -1   5   1     3843.85     4083.93     25.85 o
   0   5   1     1574.29     1634.81     11.60 o
   1   5   1        4.27       -0.11      0.61 o
   2   5   1      531.08      574.26      6.05 o
   3   5   1     1038.70     1032.21      9.40 o
   4   5   1        3.95        2.09      1.29 o
   5   5   1       29.88       21.58      2.28 o
   6   5   1      237.75      225.00      6.13 o
   7   5   1        0.02       -2.33      2.33 o
   8   5   1       11.44        1.55      2.83 o
   9   5   1       17.24        9.92      3.32 o
 -11   6   1       22.78       24.70      5.52 o
 -10   6   1        6.41        5.05      2.64 o
  -9   6   1        8.06       10.20      3.02 o
  -8   6   1      781.31      782.43     11.85 o
  -7   6   1        1.91        3.61      2.66 o
  -6   6   1        5.42        5.83      1.50 o
  -5   6   1      864.05      830.92      9.02 o
  -4   6   1      181.70      171.17      4.03 o
  -3   6   1       63.75       66.79      2.02 o
  -2   6   1      148.31      162.96      2.70 o
  -1   6   1      237.40      279.04      6.21 o
   0   6   1      481.20      513.84      5.60 o
   1   6   1      259.21      293.77      4.02 o
   2   6   1       48.19       36.77      1.83 o
   3   6   1      108.99       94.11      2.67 o
   4   6   1       11.69        5.56      1.71 o
   5   6   1      175.04      165.62      5.26 o
   6   6   1        3.75        0.28      2.22 o
   7   6   1       61.99       65.93      4.76 o
   8   6   1       34.69       37.02      3.88 o
   9   6   1       10.32       11.30      3.44 o
 -11   7   1        0.35        2.14      3.70 o
 -10   7   1       14.31       15.90      3.43 o
  -9   7   1        5.17       -1.91      2.71 o
  -8   7   1       64.46       64.84      5.08 o
  -7   7   1      348.29      334.26      7.23 o
  -6   7   1        1.74        3.50      1.93 o
  -5   7   1        4.02        5.56      1.95 o
  -4   7   1      123.28      134.77      4.81 o
  -3   7   1      118.51      118.07      3.45 o
  -2   7   1      121.62      126.69      3.29 o
  -1   7   1       62.72       60.82      2.66 o
   0   7   1      111.04      112.86      3.27 o
   1   7   1        8.39       10.39      1.15 o
   2   7   1        1.13        0.82      1.06 o
   3   7   1       34.44       33.04      2.26 o
   4   7   1       34.35       20.74      2.31 o
   5   7   1       36.25       28.70      2.87 o
   6   7   1       26.89       19.32      2.88 o
   7   7   1        2.61       -0.70      2.30 o
   8   7   1        4.82        3.52      3.72 o
 -11   8   1        0.13        2.00      4.90 o
 -10   8   1        0.07       -0.08      2.77 o
  -9   8   1        2.65        5.15      2.56 o
  -8   8   1       52.63       75.61      5.25 o
  -7   8   1       51.77       58.40      4.68 o
  -6   8   1      172.52      180.44     10.12 o
  -5   8   1      130.11      145.46      5.22 o
  -4   8   1        0.02       -0.87      0.87 o
  -3   8   1      119.59      118.09      3.62 o
  -2   8   1       38.07       22.11      1.97 o
  -1   8   1        4.80        3.46      1.57 o
   0   8   1      107.13      105.16      3.62 o
   1   8   1       42.08       40.12      3.13 o
   2   8   1        0.64        1.73      1.38 o
   3   8   1        6.40        7.45      1.55 o
   4   8   1       42.39       47.70      3.87 o
   5   8   1        5.19        4.85      2.17 o
   6   8   1        1.57       -0.18      1.84 o
   7   8   1       23.00       16.39      4.51 o
 -10   9   1       15.26       16.63      3.14 o
  -9   9   1       10.16       14.56      3.44 o
  -8   9   1        2.49        9.03      3.35 o
  -7   9   1        1.14        3.57      2.90 o
  -6   9   1      176.32      185.81      6.61 o
  -5   9   1       11.96       13.44      2.16 o
  -4   9   1      139.23      138.81      5.77 o
  -3   9   1       28.87       23.43      2.27 o
  -2   9   1       65.67       52.56      3.98 o
  -1   9   1       42.02       37.86      2.58 o
   0   9   1       20.45       18.93      2.13 o
   1   9   1      111.70      106.04      3.78 o
   2   9   1      113.14      134.91      4.47 o
   3   9   1       89.91       87.34      4.03 o
   4   9   1        3.26        0.69      1.89 o
   5   9   1        8.97        6.84      2.29 o
   6   9   1       40.05       39.13      4.47 o
  -9  10   1        5.19        5.13      3.49 o
  -8  10   1       72.46       94.48      6.28 o
  -7  10   1       34.05       31.46      3.67 o
  -6  10   1        8.08        6.69      2.85 o
  -5  10   1      169.21      179.56      6.37 o
  -4  10   1        8.35       -0.37      2.09 o
  -3  10   1        4.17       -1.78      1.78 o
  -2  10   1        0.71       -1.79      1.79 o
  -1  10   1      166.28      164.36      4.88 o
   0  10   1       24.37       17.86      2.55 o
   1  10   1       61.88       85.96      4.09 o
   2  10   1      169.57      181.19      5.83 o
   3  10   1        3.18        0.28      2.39 o
   4  10   1       11.66       11.32      2.76 o
   5  10   1       65.79       81.79      5.37 o
  -8  11   1        0.67        0.70      2.69 o
  -7  11   1       29.19       29.88      3.90 o
  -6  11   1       35.99       37.76      4.04 o
  -5  11   1       16.99       15.13      3.02 o
  -4  11   1       39.95       33.25      3.39 o
  -3  11   1        5.56        2.52      2.27 o
  -2  11   1       48.48       43.89      3.15 o
  -1  11   1       19.08       29.03      2.61 o
   0  11   1       33.95       38.59      3.08 o
   1  11   1      110.63      112.91      6.89 o
   2  11   1       39.63       44.09      4.37 o
   3  11   1       30.84       25.09      3.28 o
   4  11   1        3.48       -1.02      4.40 o
  -7  12   1       20.27       20.15      3.82 o
  -6  12   1        3.48       -0.29      2.87 o
  -5  12   1       57.55       46.94      4.03 o
  -4  12   1        3.06        1.36      2.83 o
  -3  12   1        0.00       -2.21      2.21 o
  -2  12   1       25.23       25.07      2.98 o
  -1  12   1       41.36       47.95      5.31 o
   0  12   1        1.23        1.69      2.32 o
   1  12   1       56.39       89.10      6.03 o
   2  12   1       17.75       13.76      2.99 o
  -4  13   1        0.00       -1.31      3.01 o
  -3  13   1        2.02       -0.12      2.69 o
  -2  13   1       17.07       19.32      2.90 o
  -1  13   1        1.56       -3.59      8.02 o
   0 -13   2       34.92       34.21     11.19 o
   1 -13   2       45.82       42.70      4.50 o
   2 -13   2       12.33       -0.84      3.32 o
   3 -13   2        6.31        6.69      3.18 o
   4 -13   2       62.12       55.40     10.33 o
  -2 -12   2       57.37       60.64      6.31 o
  -1 -12   2       53.61       67.06      9.81 o
   0 -12   2       36.57       38.34      4.10 o
   1 -12   2       15.39       19.03      2.91 o
   2 -12   2       26.05       22.57      3.38 o
   3 -12   2       94.11       98.62      5.39 o
   4 -12   2       61.49       67.21      7.57 o
   5 -12   2       37.44       31.85      4.40 o
   6 -12   2        1.77       -1.73      3.25 o
   7 -12   2        1.09       -1.07      3.85 o
  -4 -11   2        2.81        3.41      3.11 o
  -3 -11   2      157.20      201.30      7.49 o
  -2 -11   2        7.86        7.62      2.56 o
  -1 -11   2        1.56       -1.62      2.14 o
   0 -11   2        3.03       -0.71      2.09 o
   1 -11   2       30.11       25.91      2.87 o
   2 -11   2       59.27       44.55      3.36 o
   3 -11   2       38.04       33.62      3.07 o
   4 -11   2      126.35      135.65      5.95 o
   5 -11   2        2.49        3.72      3.09 o
   6 -11   2       90.30       99.15      6.01 o
   7 -11   2       60.86       93.07      8.06 o
   8 -11   2        0.00        1.98      4.26 o
  -5 -10   2       26.91       21.11      3.59 o
  -4 -10   2      106.74      133.34      5.51 o
  -3 -10   2       30.78       24.61      2.96 o
  -2 -10   2       31.63       29.79      3.26 o
  -1 -10   2       30.84       28.35      3.06 o
   0 -10   2       46.79       34.97      5.00 o
   1 -10   2        2.94       -0.51      1.53 o
   2 -10   2      150.01      149.95      4.53 o
   3 -10   2      120.57      125.88      4.94 o
   4 -10   2       85.76       88.28      5.62 o
   5 -10   2      127.25      124.31      5.75 o
   6 -10   2       36.06       25.10      3.60 o
   7 -10   2        7.72        7.18      2.98 o
   8 -10   2        9.22        6.72      2.90 o
   9 -10   2        4.82        0.17      4.45 o
  -7  -9   2        0.04       -4.12      4.12 o
  -6  -9   2       10.70        8.54      3.81 o
  -5  -9   2       55.33       72.45      4.58 o
  -4  -9   2        0.37       -1.98      1.98 o
  -3  -9   2       11.36        7.74      2.11 o
  -2  -9   2        2.12       -1.56      1.56 o
  -1  -9   2        7.80        1.92      1.83 o
   0  -9   2       10.70        3.53      1.44 o
   1  -9   2      222.14      211.54      4.74 o
   2  -9   2        8.04        5.67      1.69 o
   3  -9   2      308.88      300.30      6.45 o
   4  -9   2       73.45       68.92      4.06 o
   5  -9   2        8.48        6.89      2.31 o
   6  -9   2       94.40       98.88      5.18 o
   7  -9   2        4.74        1.71      2.43 o
   8  -9   2       43.42       35.00      5.40 o
   9  -9   2       19.20       14.07      4.41 o
  10  -9   2        0.37       -4.31      4.31 o
  -7  -8   2        0.46       -2.67      2.67 o
  -6  -8   2        8.34        7.21      2.62 o
  -5  -8   2      111.19      139.43      6.34 o
  -4  -8   2        1.21        0.26      1.99 o
  -3  -8   2       26.28       24.02      2.85 o
  -2  -8   2        2.55        2.05      1.46 o
  -1  -8   2       86.81       91.82      3.53 o
   0  -8   2        7.20        6.75      1.29 o
   1  -8   2       16.10       15.11      1.94 o
   2  -8   2      145.18      131.53      3.97 o
   3  -8   2        2.70        0.16      1.64 o
   4  -8   2       84.46       86.84      3.58 o
   5  -8   2       29.57       15.38      2.13 o
   6  -8   2        4.56       -0.12      2.29 o
   7  -8   2      238.60      251.33      6.94 o
   8  -8   2        8.79       10.29      2.47 o
   9  -8   2       11.66       20.12      5.19 o
  10  -8   2        0.29       -1.66      5.17 o
  -8  -7   2       87.19       88.67      6.81 o
  -7  -7   2        0.62        1.85      2.72 o
  -6  -7   2        6.14        0.67      2.30 o
  -5  -7   2       60.23       46.60      3.37 o
  -4  -7   2        1.33       -0.90      1.45 o
  -3  -7   2       90.05       86.06      3.50 o
  -2  -7   2      232.88      238.65      4.56 o
  -1  -7   2       68.31       75.44      3.27 o
   0  -7   2      402.41      408.08      6.10 o
   1  -7   2        2.68        0.89      1.03 o
   2  -7   2       50.48       48.32      3.35 o
   3  -7   2        0.04       -1.15      1.15 o
   4  -7   2       70.65       55.86      2.96 o
   5  -7   2        0.01       -0.48      1.67 o
   6  -7   2       94.77       91.17      4.53 o
   7  -7   2      422.40      440.36      8.62 o
   8  -7   2        4.99        3.50      1.96 o
   9  -7   2        2.74       -0.25      1.96 o
  10  -7   2       27.11       11.48      6.45 o
  11  -7   2        0.81       -4.75      4.75 o
  -9  -6   2       37.80       33.45      4.16 o
  -8  -6   2       13.18       13.00      3.77 o
  -7  -6   2      304.87      318.66     12.61 o
  -6  -6   2       54.62       54.23      4.18 o
  -5  -6   2       41.96       23.34      2.21 o
  -4  -6   2      299.02      280.63      6.97 o
  -3  -6   2       60.25       52.91      2.69 o
  -2  -6   2      100.41       87.00      2.49 o
  -1  -6   2     1248.59     1235.11      9.67 o
   0  -6   2      586.42      629.54      7.99 o
   1  -6   2       37.84       41.59      1.89 o
   2  -6   2       39.18       38.28      1.69 o
   3  -6   2      656.54      695.99      6.64 o
   4  -6   2        0.19       -1.10      1.10 o
   5  -6   2      281.65      289.90      5.27 o
   6  -6   2      415.34      434.77      7.48 o
   7  -6   2        0.85       -1.48      1.69 o
   8  -6   2       73.81       68.26      4.45 o
   9  -6   2       45.28       26.22      3.82 o
  10  -6   2        2.63       -1.67      4.32 o
  11  -6   2       13.63       11.88      5.20 o
 -10  -5   2        1.66       -3.24      3.24 o
  -9  -5   2       48.27       36.27      5.67 o
  -8  -5   2      292.70      308.55      9.31 o
  -7  -5   2       25.07       12.40      2.69 o
  -6  -5   2        3.19       -1.82      1.82 o
  -5  -5   2      294.36      311.52      5.83 o
  -4  -5   2        0.03       -0.81      0.81 o
  -3  -5   2      160.85      173.85      2.95 o
  -2  -5   2      677.56      644.52      5.77 o
  -1  -5   2      157.39      151.34      2.48 o
   0  -5   2       63.72       43.78      1.70 o
   1  -5   2     2347.89     2302.91     21.12 o
   2  -5   2      586.62      606.73      5.66 o
   3  -5   2       31.17       28.72      1.53 o
   4  -5   2        2.36        0.49      0.65 o
   5  -5   2        0.33       -0.36      0.82 o
   6  -5   2        4.61        2.22      1.35 o
   7  -5   2       81.11       80.56      4.09 o
   8  -5   2      447.04      437.14     10.30 o
   9  -5   2       22.25       13.55      2.67 o
  10  -5   2       43.21       32.27      3.87 o
  11  -5   2        5.28       -0.04      4.69 o
 -10  -4   2       48.62       49.02      6.43 o
  -9  -4   2       22.31       18.46      4.19 o
  -8  -4   2        1.25       -1.21      2.41 o
  -7  -4   2      218.93      214.56      6.44 o
  -6  -4   2       15.62       10.66      2.14 o
  -5  -4   2      177.69      182.39      4.30 o
  -4  -4   2        3.72        4.52      0.74 o
  -3  -4   2      509.42      605.67      5.44 o
  -2  -4   2        5.55        4.40      0.66 o
  -1  -4   2       42.80       20.94      0.92 o
   0  -4   2     1884.84     1818.60     13.72 o
   1  -4   2     1083.52     1102.01      8.93 o
   2  -4   2      633.29      573.17      5.16 o
   3  -4   2      107.98      103.22      1.96 o
   4  -4   2      193.23      183.03      2.83 o
   5  -4   2        0.44       -0.65      0.65 o
   6  -4   2      338.26      361.01      6.18 o
   7  -4   2      196.01      199.40      7.01 o
   8  -4   2      149.74      143.43      6.28 o
   9  -4   2      366.97      398.85     10.82 o
  10  -4   2        9.82        6.13      3.00 o
  11  -4   2       54.18       38.03      7.31 o
 -11  -3   2        5.28        7.90      4.17 o
 -10  -3   2        1.34       -3.43      3.43 o
  -9  -3   2       11.79        1.22      2.90 o
  -8  -3   2       43.15       34.05      3.24 o
  -7  -3   2       37.67       30.13      2.76 o
  -6  -3   2      156.84      150.99      4.89 o
  -5  -3   2      110.74      106.59      3.05 o
  -4  -3   2       26.32       25.83      1.15 o
  -3  -3   2      300.93      292.89      3.04 o
  -2  -3   2      716.39      681.33      5.13 o
  -1  -3   2       55.28       59.97      1.22 o
   0  -3   2     2103.23     2134.19     13.90 o
   1  -3   2      807.68      783.78      6.04 o
   2  -3   2      131.04      138.47      1.76 o
   3  -3   2       37.83       35.03      1.20 o
   4  -3   2      148.45      174.12      2.52 o
   5  -3   2      181.99      221.14      4.04 o
   6  -3   2       65.76       75.47      2.71 o
   7  -3   2      372.89      384.17      7.85 o
   8  -3   2      758.88      829.91     11.88 o
   9  -3   2       54.38       29.77      3.36 o
  10  -3   2       44.64       40.23      3.89 o
  11  -3   2       37.67       29.38      7.74 o
 -11  -2   2        4.76        4.93      6.52 o
 -10  -2   2       13.94        3.53      3.09 o
  -9  -2   2        6.31        0.49      2.22 o
  -8  -2   2       64.61       60.07      3.40 o
  -7  -2   2       84.47       84.20      3.46 o
  -6  -2   2      115.38      121.23      3.79 o
  -5  -2   2      727.15      779.76      7.45 o
  -4  -2   2      898.48      923.86      7.87 o
  -3  -2   2       13.89       11.22      0.78 o
  -2  -2   2       37.50       46.09      1.03 o
  -1  -2   2     2342.54     2391.92     13.82 o
   0  -2   2    16556.95    15718.06     90.51 o
   1  -2   2     1712.11     1783.25     10.50 o
   2  -2   2      186.36      198.52      4.51 o
   3  -2   2      990.54     1026.75      7.68 o
   4  -2   2        4.45        2.25      0.70 o
   5  -2   2     1112.56     1209.79     10.32 o
   6  -2   2      498.99      509.24      6.36 o
   7  -2   2      397.80      419.96      7.30 o
   8  -2   2      138.38      138.44      9.30 o
   9  -2   2       80.05       90.33      5.01 o
  10  -2   2       19.14       12.58      2.76 o
  11  -2   2        2.23       -0.39      4.27 o
 -11  -1   2       30.71       23.08      5.04 o
 -10  -1   2        0.67       -2.34      2.68 o
  -9  -1   2       38.08       30.16      3.14 o
  -8  -1   2       10.68        7.08      1.45 o
  -7  -1   2      120.94      119.02      3.53 o
  -6  -1   2       46.36       48.51      2.19 o
  -5  -1   2       96.72      112.40      2.30 o
  -4  -1   2      381.38      397.84      3.98 o
  -3  -1   2      161.04      153.77      2.07 o
  -2  -1   2      436.31      402.57      3.25 o
  -1  -1   2      605.45      652.84      4.32 o
   0  -1   2        1.85        0.19      0.54 o
   1  -1   2     1225.67     1323.35      7.65 o
   2  -1   2      281.96      286.28      2.81 o
   3  -1   2        7.60        7.66      0.63 o
   4  -1   2       71.55       57.21      1.58 o
   5  -1   2       23.59       37.52      1.61 o
   6  -1   2       96.01       99.29      2.96 o
   7  -1   2       72.61       80.23      3.61 o
   8  -1   2       94.84       92.70      5.05 o
   9  -1   2       34.59       21.44      2.80 o
  10  -1   2       40.64       36.16      3.67 o
  11  -1   2        0.06        0.85      3.73 o
 -11   0   2       34.99       26.82      6.10 o
 -10   0   2       17.64       13.74      3.81 o
  -9   0   2        6.09        3.89      1.76 o
  -8   0   2      226.63      222.75      5.67 o
  -7   0   2      265.86      243.82      5.52 o
  -6   0   2       24.59       16.20      1.40 o
  -5   0   2      121.51      144.45      2.58 o
  -4   0   2       82.14      103.70      3.23 o
  -3   0   2        0.50        2.60      0.63 o
  -2   0   2     1039.78     1069.54      8.31 o
  -1   0   2     3329.51     3330.83     40.91 o
   0   0   2      196.93      190.32      1.70 o
   1   0   2     3944.16     3908.43     27.19 o
   2   0   2     1448.52     1494.95      9.94 o
   3   0   2     2118.75     2189.43     15.83 o
   4   0   2       58.40       67.80      1.84 o
   5   0   2      618.74      637.56      6.39 o
   6   0   2      342.10      333.12      5.31 o
   7   0   2       32.58       26.41      4.39 o
   8   0   2       80.33       70.09      4.29 o
   9   0   2      183.63      210.62      7.10 o
  10   0   2       10.15        0.74      2.48 o
  11   0   2       35.26       41.33      4.74 o
 -12   1   2       26.74       34.94      6.40 o
 -11   1   2        1.56        2.84      4.36 o
 -10   1   2       13.91        8.28      4.57 o
  -9   1   2      701.42      710.06     12.69 o
  -8   1   2       28.44       27.47      2.83 o
  -7   1   2       74.03       78.19      2.96 o
  -6   1   2        4.63       -0.92      0.92 o
  -5   1   2     1263.54     1242.63     10.39 o
  -4   1   2     1011.41     1080.61      8.88 o
  -3   1   2      253.10      304.33      3.16 o
  -2   1   2      414.39      443.35      3.69 o
  -1   1   2     2771.85     2784.88     20.99 o
   0   1   2     1352.73     1310.31     10.14 o
   1   1   2     5890.64     5893.75     37.32 o
   2   1   2     1164.82     1198.35      7.99 o
   3   1   2      199.44      212.71      2.52 o
   4   1   2      578.16      636.82      5.57 o
   5   1   2      246.88      238.94      3.13 o
   6   1   2        1.33        2.08      0.87 o
   7   1   2     1389.99     1398.83     16.75 o
   8   1   2       77.62       74.40      4.02 o
   9   1   2      109.65       98.20      4.76 o
  10   1   2      115.11      136.80      5.81 o
  11   1   2       14.87       17.63      5.12 o
 -12   2   2        1.15       -2.68      4.55 o
 -11   2   2        9.16        6.96      5.78 o
 -10   2   2        4.17        0.52      2.44 o
  -9   2   2       12.79        4.27      2.34 o
  -8   2   2        2.05       -1.83      1.83 o
  -7   2   2      114.22      109.56      3.17 o
  -6   2   2      705.98      713.82      7.85 o
  -5   2   2     1212.44     1357.14     11.26 o
  -4   2   2      194.67      160.11      2.55 o
  -3   2   2     1581.24     1560.15     11.62 o
  -2   2   2      382.61      368.85      3.56 o
  -1   2   2     9784.71     9359.89     62.12 o
   0   2   2     4612.94     4450.92     27.31 o
   1   2   2      128.69      131.30      1.98 o
   2   2   2       48.04       58.21      1.19 o
   3   2   2     3034.39     3237.43     20.33 o
   4   2   2      423.14      432.12      4.57 o
   5   2   2      105.49      114.00      2.94 o
   6   2   2      166.70      178.95      4.32 o
   7   2   2        1.33        4.68      1.90 o
   8   2   2        0.54       -1.85      1.85 o
   9   2   2      129.35      151.23      5.62 o
  10   2   2       25.17       27.49      3.59 o
 -12   3   2        3.39        8.00      4.02 o
 -11   3   2       52.38       56.92      6.57 o
 -10   3   2       36.00       18.06      5.03 o
  -9   3   2      201.51      184.28      6.83 o
  -8   3   2      269.53      280.62      6.23 o
  -7   3   2       12.93       10.86      1.40 o
  -6   3   2       32.91       19.32      1.51 o
  -5   3   2      147.35      142.41      2.61 o
  -4   3   2      488.59      497.03      5.37 o
  -3   3   2      337.87      332.39      3.62 o
  -2   3   2      147.62      164.43      2.06 o
  -1   3   2     4788.65     5000.12     33.13 o
   0   3   2        1.97        0.41      0.45 o
   1   3   2      544.54      536.44      4.08 o
   2   3   2     1464.63     1439.49      9.40 o
   3   3   2      342.29      371.08      4.07 o
   4   3   2      292.79      313.45      3.99 o
   5   3   2      109.80      108.79      3.10 o
   6   3   2       26.88       17.09      2.54 o
   7   3   2      630.87      631.11     10.82 o
   8   3   2        2.54        3.68      2.09 o
   9   3   2        3.12       -1.33      2.05 o
  10   3   2       15.02       17.69      3.89 o
 -12   4   2       11.93       11.24      5.05 o
 -11   4   2       23.50       20.88      4.65 o
 -10   4   2       24.43       24.07      4.10 o
  -9   4   2       26.23       22.68      2.98 o
  -8   4   2       32.19       25.75      2.60 o
  -7   4   2      237.70      226.99      5.03 o
  -6   4   2      210.77      192.48      3.86 o
  -5   4   2       11.07        5.19      0.94 o
  -4   4   2      413.78      401.65      4.81 o
  -3   4   2      796.88      845.85      7.44 o
  -2   4   2       99.69      114.07      2.13 o
  -1   4   2      780.57      800.69      6.83 o
   0   4   2      619.07      629.98      4.92 o
   1   4   2       44.12       47.77      1.37 o
   2   4   2       39.79       63.02      1.67 o
   3   4   2      649.95      674.81      5.94 o
   4   4   2        0.05       -0.89      0.89 o
   5   4   2      125.29      121.91      3.57 o
   6   4   2       25.13       13.20      2.37 o
   7   4   2      167.52      151.70      7.73 o
   8   4   2        7.09        0.19      2.56 o
   9   4   2        4.73        1.99      1.93 o
  10   4   2       28.62       27.27      3.86 o
 -12   5   2        8.00        7.22      5.17 o
 -11   5   2        7.79        3.93      5.07 o
 -10   5   2        0.01        1.09      2.91 o
  -9   5   2       14.45       15.04      4.25 o
  -8   5   2       56.34       48.49      4.04 o
  -7   5   2      251.62      258.75      5.18 o
  -6   5   2       64.93       75.54      3.14 o
  -5   5   2      237.68      228.62      4.14 o
  -4   5   2        5.38        4.26      0.94 o
  -3   5   2     1102.15     1121.86     10.75 o
  -2   5   2      440.91      476.66      4.59 o
  -1   5   2      798.35      814.76      6.80 o
   0   5   2      845.72      903.82      7.20 o
   1   5   2      477.73      475.49      4.50 o
   2   5   2       88.72       79.12      1.93 o
   3   5   2        1.56       -1.04      1.04 o
   4   5   2       49.63       50.77      2.57 o
   5   5   2       14.92       10.92      2.08 o
   6   5   2       22.82       22.63      2.54 o
   7   5   2        0.73       -1.00      2.09 o
   8   5   2        3.09        2.26      2.72 o
   9   5   2       12.15        7.01      2.68 o
 -11   6   2        0.76        2.07      4.24 o
 -10   6   2        5.64       -0.85      3.75 o
  -9   6   2        2.24       -0.70      3.66 o
  -8   6   2        7.82        7.92      2.38 o
  -7   6   2      175.53      158.54      5.16 o
  -6   6   2       44.39       39.80      3.26 o
  -5   6   2        4.73        1.38      1.14 o
  -4   6   2       60.29       52.52      2.63 o
  -3   6   2      504.83      526.61      6.91 o
  -2   6   2      492.44      481.49      4.95 o
  -1   6   2       87.08       79.00      2.43 o
   0   6   2       28.64       23.73      1.40 o
   1   6   2       43.88       47.99      2.05 o
   2   6   2      195.37      199.82      3.40 o
   3   6   2      200.29      203.41      3.75 o
   4   6   2       24.65       16.72      1.99 o
   5   6   2      138.11      143.69      5.16 o
   6   6   2        0.01       -0.92      2.13 o
   7   6   2       28.87       17.05      2.87 o
   8   6   2       25.06       19.89      3.45 o
 -11   7   2       10.35       14.85      3.34 o
 -10   7   2        0.18        0.16      2.74 o
  -9   7   2        3.36        8.47      2.99 o
  -8   7   2        1.35       -0.12      2.12 o
  -7   7   2      271.89      290.29      7.15 o
  -6   7   2       34.45       50.07      4.30 o
  -5   7   2      590.47      583.96      9.16 o
  -4   7   2       18.87       19.64      1.78 o
  -3   7   2      649.41      655.20      7.52 o
  -2   7   2      140.40      136.41      3.30 o
  -1   7   2       74.75       60.11      3.02 o
   0   7   2       23.20       15.94      1.68 o
   1   7   2      767.98      794.81      8.28 o
   2   7   2      280.82      281.68      4.42 o
   3   7   2      109.62      115.12      3.29 o
   4   7   2      284.55      300.41      6.13 o
   5   7   2       54.31       49.32      3.57 o
   6   7   2        2.89        1.37      3.03 o
   7   7   2       45.57       35.88      4.58 o
   8   7   2       12.60        7.07      3.32 o
 -11   8   2        0.97        5.82      3.27 o
 -10   8   2       72.90      105.16      7.37 o
  -9   8   2       13.80       13.95      2.88 o
  -8   8   2       73.92       83.47      4.77 o
  -7   8   2      161.39      176.02      6.34 o
  -6   8   2      540.59      561.03     11.11 o
  -5   8   2        2.96        5.68      1.39 o
  -4   8   2      708.47      693.36      9.08 o
  -3   8   2      125.29      111.57      3.65 o
  -2   8   2        3.13       -1.73      1.73 o
  -1   8   2       21.95       20.40      2.24 o
   0   8   2       21.90       16.81      1.78 o
   1   8   2      782.02      765.17      8.45 o
   2   8   2       25.81       30.70      3.05 o
   3   8   2      361.52      368.22      6.18 o
   4   8   2        4.45       -1.30      1.92 o
   5   8   2       32.84       31.55      2.81 o
   6   8   2       26.08       26.82      2.73 o
   7   8   2       25.98       20.84      3.86 o
 -10   9   2        2.08        2.68      2.86 o
  -9   9   2        3.31       10.64      3.04 o
  -8   9   2       60.87       78.39      8.12 o
  -7   9   2       14.59       13.06      2.70 o
  -6   9   2       17.21       18.19      2.79 o
  -5   9   2      373.43      384.68      8.74 o
  -4   9   2        6.62        6.45      2.18 o
  -3   9   2       11.06        4.60      1.60 o
  -2   9   2        0.39       -2.04      2.04 o
  -1   9   2      113.27      109.74      4.15 o
   0   9   2        0.98       -1.65      1.65 o
   1   9   2      122.24      142.41      4.55 o
   2   9   2       82.12       75.63      3.85 o
   3   9   2       49.23       54.78      3.52 o
   4   9   2        7.59        5.44      2.09 o
   5   9   2       41.71       32.74      3.28 o
   6   9   2        5.75       -1.12      2.38 o
  -9  10   2        2.03        0.89      3.26 o
  -8  10   2        1.15        3.82      2.85 o
  -7  10   2       77.57       78.49      5.76 o
  -6  10   2       42.54       47.42      4.09 o
  -5  10   2        0.04       -2.11      2.13 o
  -4  10   2       46.33       41.69      3.28 o
  -3  10   2       14.19        3.53      1.81 o
  -2  10   2        5.72       -0.85      1.80 o
  -1  10   2       94.83      109.17      4.14 o
   0  10   2        2.81        1.87      1.92 o
   1  10   2        0.97       -1.44      1.71 o
   2  10   2       62.08       79.76      5.15 o
   3  10   2       10.03        6.18      2.49 o
   4  10   2        6.69        0.79      2.60 o
   5  10   2        0.23       -2.18      2.18 o
  -8  11   2        0.47        3.46      3.15 o
  -7  11   2        0.59       -1.25      2.86 o
  -6  11   2       37.09       29.49      3.46 o
  -5  11   2       25.81       27.99      3.33 o
  -4  11   2       22.66       11.49      2.55 o
  -3  11   2        0.23       -1.92      1.92 o
  -2  11   2        1.36       -2.01      2.01 o
  -1  11   2        0.15       -1.41      1.87 o
   0  11   2       14.14       14.91      2.39 o
   1  11   2        7.99        4.62      2.46 o
   2  11   2        1.65       -0.97      2.22 o
   3  11   2        0.00       -2.33      2.33 o
  -7  12   2        0.04       -0.26      3.04 o
  -6  12   2        0.75       -2.51      2.51 o
  -5  12   2        0.28       -2.64      2.64 o
  -4  12   2        7.26        1.27      2.34 o
  -3  12   2        0.04       -2.26      2.26 o
  -2  12   2        7.47        2.40      2.49 o
  -1  12   2        9.04       11.63      2.29 o
   0  12   2        6.61        5.45      2.44 o
   1  12   2        9.09        4.66      2.86 o
  -3  13   2        4.16        2.96      7.81 o
   1 -13   3       23.43       20.94      3.99 o
   2 -13   3       35.48       34.62      6.23 o
   3 -13   3       33.69       34.75      4.80 o
   4 -13   3       33.67       45.06      6.17 o
  -2 -12   3       25.45       26.38      5.49 o
  -1 -12   3       35.75       34.65      4.48 o
   0 -12   3      115.14      142.09      8.99 o
   1 -12   3        0.02       -3.15      3.15 o
   2 -12   3        0.09       -3.11      3.11 o
   3 -12   3       37.40       34.60      4.52 o
   4 -12   3       39.04       36.29      4.03 o
   5 -12   3       21.55       29.85      4.99 o
   6 -12   3        1.39       -0.11      3.59 o
   7 -12   3        1.66        0.42      8.66 o
  -4 -11   3       50.99       49.50      8.78 o
  -3 -11   3       11.15        4.85      3.76 o
  -2 -11   3       66.55       58.98      8.41 o
  -1 -11   3       58.53       49.11      3.58 o
   0 -11   3        0.03       -1.92      1.92 o
   1 -11   3        0.12       -2.19      2.19 o
   2 -11   3       57.49       40.92      3.61 o
   3 -11   3       39.73       30.85      3.62 o
   4 -11   3       37.16       32.76      3.65 o
   5 -11   3       76.40       96.49      6.60 o
   6 -11   3        0.13        2.68      2.70 o
   7 -11   3        1.99        2.74      2.83 o
   8 -11   3       54.61       55.25      6.16 o
  -5 -10   3       18.97       12.96      3.19 o
  -4 -10   3        0.76       -1.97      1.97 o
  -3 -10   3       15.20        7.90      2.82 o
  -2 -10   3       24.47       15.38      2.53 o
  -1 -10   3        0.11       -1.57      1.57 o
   0 -10   3        2.55       -1.40      1.40 o
   1 -10   3        2.82       -1.30      1.93 o
   2 -10   3       17.78       10.57      2.31 o
   3 -10   3       18.67       13.34      2.87 o
   4 -10   3       17.65       11.91      2.71 o
   5 -10   3       11.57        3.67      2.50 o
   6 -10   3       17.32       16.16      3.87 o
   7 -10   3       87.78       89.75      5.52 o
   8 -10   3        0.06       -3.10      3.89 o
   9 -10   3        1.04       -3.83      3.83 o
  -7  -9   3       38.52       35.10      6.76 o
  -6  -9   3       25.29       22.18      3.29 o
  -5  -9   3       38.45       33.11      3.12 o
  -4  -9   3        0.05       -1.72      1.72 o
  -3  -9   3       39.27       31.34      3.24 o
  -2  -9   3       14.65        7.92      2.01 o
  -1  -9   3      225.87      239.71      7.32 o
   0  -9   3       50.23       41.23      3.00 o
   1  -9   3       52.01       45.28      3.40 o
   2  -9   3       57.24       45.31      3.39 o
   3  -9   3       16.64       10.32      2.41 o
   4  -9   3       18.25       11.14      2.44 o
   5  -9   3       18.98       11.40      2.55 o
   6  -9   3       10.89       10.60      2.48 o
   7  -9   3      191.82      208.54     15.15 o
   8  -9   3        0.29       -2.58      3.29 o
   9  -9   3        0.26       -3.60      3.60 o
  10  -9   3        4.27       -0.54      4.90 o
  -7  -8   3       60.03       43.69      4.94 o
  -6  -8   3       69.28       74.18      4.56 o
  -5  -8   3       76.46       93.34      4.96 o
  -4  -8   3       13.65        8.76      1.94 o
  -3  -8   3      565.58      590.65      8.59 o
  -2  -8   3      338.64      333.79      7.11 o
  -1  -8   3       98.14      108.03      4.08 o
   0  -8   3      467.09      463.56      6.97 o
   1  -8   3      477.64      481.85      7.91 o
   2  -8   3        7.78        5.81      1.73 o
   3  -8   3      416.62      410.70      6.57 o
   4  -8   3        2.17        2.75      1.37 o
   5  -8   3      277.75      256.69      6.43 o
   6  -8   3        0.49       -2.19      2.19 o
   7  -8   3       84.16       97.84      5.19 o
   8  -8   3        1.57       -1.13      1.91 o
   9  -8   3        1.11       -2.59      2.59 o
  10  -8   3        8.78        8.22      4.09 o
  -8  -7   3       47.24       51.78      8.40 o
  -7  -7   3      267.06      313.19     13.62 o
  -6  -7   3       54.61       63.65      4.98 o
  -5  -7   3       88.17       83.25      4.75 o
  -4  -7   3      695.26      715.18      9.51 o
  -3  -7   3        0.04       -1.28      1.28 o
  -2  -7   3      174.82      160.00      3.93 o
  -1  -7   3      952.52      937.01     11.31 o
   0  -7   3       56.73       44.24      2.67 o
   1  -7   3      495.43      504.97      6.67 o
   2  -7   3      129.04      105.60      3.46 o
   3  -7   3       26.50       22.05      1.83 o
   4  -7   3      657.94      635.02      9.95 o
   5  -7   3      310.21      318.94      7.78 o
   6  -7   3        2.37        4.02      1.92 o
   7  -7   3       43.87       37.17      4.62 o
   8  -7   3       25.20       19.88      2.42 o
   9  -7   3       95.92      104.83     11.28 o
  10  -7   3       15.50       13.51      5.39 o
  11  -7   3       13.64       18.79      7.60 o
  -9  -6   3       69.16       61.86     17.53 o
  -8  -6   3      248.94      306.91     13.44 o
  -7  -6   3      114.17      113.73      7.78 o
  -6  -6   3      129.63      125.89      6.53 o
  -5  -6   3      250.45      266.26      5.39 o
  -4  -6   3       42.92       38.47      3.26 o
  -3  -6   3      216.35      197.86      3.84 o
  -2  -6   3      332.31      329.71      4.41 o
  -1  -6   3      174.53      184.00      2.88 o
   0  -6   3      299.92      295.80      4.07 o
   1  -6   3      489.37      472.14      5.29 o
   2  -6   3       74.28       63.42      2.03 o
   3  -6   3      141.33      136.97      2.80 o
   4  -6   3       41.78       31.45      2.11 o
   5  -6   3        2.36        0.09      1.19 o
   6  -6   3      134.36      144.48      4.79 o
   7  -6   3      145.30      164.50      4.99 o
   8  -6   3       89.92      100.96      5.11 o
   9  -6   3       32.35       22.54      3.84 o
  10  -6   3        4.53        4.07      3.22 o
  11  -6   3        0.35       -2.35      3.74 o
 -10  -5   3       18.98       14.25      4.54 o
  -9  -5   3       13.44        9.98      4.87 o
  -8  -5   3        5.05        2.90      2.61 o
  -7  -5   3       42.47       40.71      4.25 o
  -6  -5   3       35.42       25.09      2.87 o
  -5  -5   3       52.07       48.97      2.87 o
  -4  -5   3      196.91      214.94      3.63 o
  -3  -5   3        2.40        1.50      0.73 o
  -2  -5   3       17.82       10.01      0.84 o
  -1  -5   3      836.10      824.50      6.84 o
   0  -5   3      417.49      413.15      4.56 o
   1  -5   3      770.41      840.11      7.63 o
   2  -5   3      779.03      784.74      6.49 o
   3  -5   3       89.62       85.19      1.99 o
   4  -5   3      128.60      139.86      2.73 o
   5  -5   3       25.58       22.43      1.61 o
   6  -5   3       58.16       59.34      3.17 o
   7  -5   3        9.60        3.90      1.58 o
   8  -5   3       17.92       17.84      2.75 o
   9  -5   3        3.42       11.86      3.70 o
  10  -5   3       23.89       16.71      3.78 o
  11  -5   3        0.84       -4.36      4.36 o
 -10  -4   3       21.48        8.53      3.54 o
  -9  -4   3        4.67       -2.62      3.13 o
  -8  -4   3       20.71       19.22      3.14 o
  -7  -4   3       10.16        3.74      2.43 o
  -6  -4   3       17.91       11.23      1.73 o
  -5  -4   3        0.23       -0.87      0.87 o
  -4  -4   3       11.44        8.69      0.88 o
  -3  -4   3        9.17        7.13      0.76 o
  -2  -4   3       53.75       54.14      1.41 o
  -1  -4   3        4.44        3.86      0.66 o
   0  -4   3      310.79      287.83      3.24 o
   1  -4   3       93.46      110.70      1.73 o
   2  -4   3      243.68      261.80      2.89 o
   3  -4   3       14.59       14.12      0.91 o
   4  -4   3        6.52        6.94      1.10 o
   5  -4   3        0.58        0.90      0.68 o
   6  -4   3       10.83        6.07      1.26 o
   7  -4   3       51.46       54.13      3.18 o
   8  -4   3      125.55      139.43      4.94 o
   9  -4   3       41.21       30.34      4.45 o
  10  -4   3        3.25       -1.65      2.14 o
  11  -4   3        3.13        2.98      2.93 o
 -11  -3   3       18.66       12.02      4.45 o
 -10  -3   3       13.25        5.33      5.42 o
  -9  -3   3        0.87       -2.92      2.96 o
  -8  -3   3      203.98      208.40      5.30 o
  -7  -3   3       35.05       24.05      2.74 o
  -6  -3   3       90.89       87.57      2.95 o
  -5  -3   3      107.04      101.86      2.24 o
  -4  -3   3        1.41        0.92      0.62 o
  -3  -3   3       85.50      100.93      1.75 o
  -2  -3   3       23.35       23.10      1.01 o
  -1  -3   3     1591.26     1613.31     10.03 o
   0  -3   3     1476.30     1574.83     10.40 o
   1  -3   3      290.50      282.50      2.72 o
   2  -3   3        1.22        0.99      0.80 o
   3  -3   3      104.27      110.31      1.87 o
   4  -3   3       77.01       84.02      1.73 o
   5  -3   3       13.29       16.86      1.15 o
   6  -3   3       56.27       65.74      2.98 o
   7  -3   3       55.29       51.18      3.96 o
   8  -3   3       17.39       19.31      3.26 o
   9  -3   3        0.90        2.38      2.30 o
  10  -3   3        4.63        1.47      3.39 o
  11  -3   3        0.14        0.27      3.37 o
 -11  -2   3        9.01        3.63      6.48 o
 -10  -2   3       28.73       28.10      4.98 o
  -9  -2   3      314.37      315.45      9.91 o
  -8  -2   3       66.41       72.29      3.15 o
  -7  -2   3       91.80       81.02      3.15 o
  -6  -2   3        3.63        0.74      1.13 o
  -5  -2   3       47.32       33.03      1.29 o
  -4  -2   3      103.27       99.74      1.82 o
  -3  -2   3       48.06       61.89      1.37 o
  -2  -2   3      160.48      186.78      2.12 o
  -1  -2   3     1813.67     1970.97     11.96 o
   0  -2   3     1616.21     1633.56      9.42 o
   1  -2   3     1413.36     1359.05      8.54 o
   2  -2   3        2.41        1.50      0.31 o
   3  -2   3     1089.34     1094.90      8.58 o
   4  -2   3       64.60       77.54      1.66 o
   5  -2   3        7.77        7.33      0.71 o
   6  -2   3      415.73      431.41      6.13 o
   7  -2   3        4.72        2.69      1.97 o
   8  -2   3        1.10       -1.55      1.55 o
   9  -2   3       23.86       13.64      2.79 o
  10  -2   3       43.64       37.52      4.49 o
  11  -2   3        0.03       -2.32      2.32 o
 -11  -1   3       13.04       12.43      5.47 o
 -10  -1   3      103.17      110.70     10.24 o
  -9  -1   3        1.28       -1.28      2.26 o
  -8  -1   3      840.48      854.43     11.02 o
  -7  -1   3      399.31      401.11      6.20 o
  -6  -1   3        0.67        0.41      0.55 o
  -5  -1   3       53.45       68.22      1.45 o
  -4  -1   3     1291.05     1242.03      9.36 o
  -3  -1   3      323.74      322.11      3.13 o
  -2  -1   3     8990.55     8601.36     54.88 o
  -1  -1   3    20811.23    19810.77    151.16 o
   0  -1   3     5384.99     5467.89     32.97 o
   1  -1   3        1.76        0.14      0.30 o
   2  -1   3      216.52      209.54      2.24 o
   3  -1   3      403.27      399.27      3.86 o
   4  -1   3      200.51      217.67      3.00 o
   5  -1   3      433.78      462.03      5.15 o
   6  -1   3       86.96      116.46      3.11 o
   7  -1   3      291.87      267.02      5.83 o
   8  -1   3       29.26       16.39      2.08 o
   9  -1   3      119.40      129.48      5.89 o
  10  -1   3        0.96        1.27      2.30 o
  11  -1   3       55.15       79.66     13.95 o
 -11   0   3       27.10       27.90      4.41 o
 -10   0   3        3.29       -0.95      3.38 o
  -9   0   3      642.04      614.10     11.00 o
  -8   0   3       80.44       85.99      3.76 o
  -7   0   3      117.64      103.62      3.10 o
  -6   0   3      553.21      512.37      6.63 o
  -5   0   3      487.70      472.49      6.22 o
  -4   0   3      134.74      144.61      2.54 o
  -3   0   3      119.34       89.69      1.81 o
  -2   0   3     6572.96     6273.84     62.08 o
  -1   0   3      141.83      133.56      1.64 o
   0   0   3     7958.15     7767.73     59.20 o
   1   0   3     4191.80     4070.51     24.11 o
   2   0   3     3661.57     3828.65     24.19 o
   3   0   3      139.31      195.73      7.26 o
   4   0   3     1773.16     1927.76     13.69 o
   5   0   3       26.02       34.50      1.50 o
   6   0   3      186.16      195.92      3.70 o
   7   0   3      417.05      422.73      6.37 o
   8   0   3       11.20       14.15      1.96 o
   9   0   3       58.86       65.08      5.47 o
  10   0   3      101.78      127.58      7.72 o
  11   0   3        5.39        5.88      2.59 o
 -12   1   3        2.79       -3.49      4.62 o
 -11   1   3       10.57        5.17      7.94 o
 -10   1   3      124.96      136.51      8.63 o
  -9   1   3       15.06       15.49      4.14 o
  -8   1   3      213.38      193.90      5.67 o
  -7   1   3      469.49      463.49      7.38 o
  -6   1   3      355.10      359.85      6.04 o
  -5   1   3     1039.17     1202.12     11.43 o
  -4   1   3      386.73      377.01      4.26 o
  -3   1   3     1451.26     1424.77     10.57 o
  -2   1   3       79.71       66.95      1.16 o
  -1   1   3       45.95       27.72      0.57 o
   0   1   3      952.98      939.23      6.43 o
   1   1   3       39.07       25.85      0.75 o
   2   1   3      306.70      302.25      2.72 o
   3   1   3      978.94     1069.33      8.10 o
   4   1   3       16.74       22.56      1.15 o
   5   1   3      359.62      375.70      4.85 o
   6   1   3      293.80      286.76      4.40 o
   7   1   3      234.79      219.12      4.36 o
   8   1   3      200.88      203.18      5.29 o
   9   1   3       71.72       84.88      5.24 o
  10   1   3       19.31       16.90      2.79 o
  11   1   3        4.38       -0.65      3.69 o
 -12   2   3        7.71        7.82      7.07 o
 -11   2   3       13.22       16.37      4.78 o
 -10   2   3       10.00        5.89      3.54 o
  -9   2   3       28.36       28.72      4.35 o
  -8   2   3        2.34       -1.53      1.53 o
  -7   2   3      152.96      156.52      4.00 o
  -6   2   3       41.39       41.24      2.06 o
  -5   2   3      561.91      577.67      6.21 o
  -4   2   3      178.54      211.72      3.24 o
  -3   2   3        5.10        3.49      0.80 o
  -2   2   3      134.56      130.79      1.62 o
  -1   2   3       32.60       30.15      1.61 o
   0   2   3     1075.61     1086.27     10.20 o
   1   2   3     2272.77     2364.07     15.09 o
   2   2   3        8.24        9.33      0.67 o
   3   2   3        2.59        1.10      0.59 o
   4   2   3        3.90        2.32      0.72 o
   5   2   3      101.89      103.03      2.40 o
   6   2   3       19.57       13.18      1.24 o
   7   2   3      295.04      316.00      6.19 o
   8   2   3        0.01       -1.69      1.69 o
   9   2   3        2.48       -1.57      1.99 o
  10   2   3       14.36       11.70      2.75 o
 -12   3   3        6.40        2.78      4.69 o
 -11   3   3        2.01        0.21      4.03 o
 -10   3   3        2.87        1.68      2.72 o
  -9   3   3       30.63       22.73      5.94 o
  -8   3   3       34.44       23.13      3.65 o
  -7   3   3        0.24       -1.33      1.58 o
  -6   3   3       32.57       39.92      2.29 o
  -5   3   3       54.02       67.67      2.04 o
  -4   3   3       39.57       29.18      1.51 o
  -3   3   3      658.67      712.20      6.15 o
  -2   3   3       17.84       16.23      0.98 o
  -1   3   3       55.62       53.37      1.42 o
   0   3   3       22.11       27.15      0.98 o
   1   3   3      138.39      161.35      1.83 o
   2   3   3      163.88      159.13      2.08 o
   3   3   3      509.37      548.69      4.68 o
   4   3   3       38.00       32.82      2.07 o
   5   3   3       38.32       36.29      2.09 o
   6   3   3       40.71       28.01      2.46 o
   7   3   3        1.23        2.22      2.19 o
   8   3   3       14.15       14.87      2.26 o
   9   3   3        0.01       -1.98      1.98 o
  10   3   3        5.55        0.73      2.89 o
 -12   4   3        3.76        8.59      5.00 o
 -11   4   3        7.13        1.94      3.82 o
 -10   4   3       17.63       22.22      4.79 o
  -9   4   3        5.36       -0.22      2.51 o
  -8   4   3        3.16       -2.19      2.19 o
  -7   4   3      276.65      288.56      6.02 o
  -6   4   3      396.15      394.89      5.84 o
  -5   4   3      256.14      246.16      3.82 o
  -4   4   3        8.33        7.21      0.97 o
  -3   4   3     1788.76     1836.73     13.19 o
  -2   4   3      218.42      191.40      2.71 o
  -1   4   3      742.79      771.27      6.63 o
   0   4   3       13.01       13.10      0.82 o
   1   4   3       61.83       91.76      4.80 o
   2   4   3       35.54       40.12      1.42 o
   3   4   3      108.89      132.18      2.76 o
   4   4   3       66.05       68.56      2.64 o
   5   4   3        3.34        1.42      1.38 o
   6   4   3       10.34        4.15      1.90 o
   7   4   3        0.49       -0.75      2.26 o
   8   4   3       17.56        7.92      2.18 o
   9   4   3        6.61        1.75      2.15 o
 -12   5   3        3.53       -3.59      6.34 o
 -11   5   3        0.33        2.90      4.09 o
 -10   5   3      147.39      172.04      8.35 o
  -9   5   3       26.95       29.73      4.30 o
  -8   5   3      444.89      448.69      9.48 o
  -7   5   3      157.69      195.56      4.68 o
  -6   5   3      387.23      405.92      6.24 o
  -5   5   3       11.73       14.80      1.37 o
  -4   5   3       78.07       63.27      2.08 o
  -3   5   3       90.35      102.06      2.25 o
  -2   5   3       60.18       70.79      2.05 o
  -1   5   3      194.15      230.80      2.78 o
   0   5   3      221.50      216.66      2.84 o
   1   5   3        1.11       -0.66      0.66 o
   2   5   3      679.27      714.79      6.79 o
   3   5   3      197.72      189.40      3.63 o
   4   5   3       44.87       45.01      3.02 o
   5   5   3      608.71      637.71      8.81 o
   6   5   3       31.01       30.77      3.53 o
   7   5   3        4.98        0.80      2.48 o
   8   5   3       72.12       76.99      6.19 o
   9   5   3       10.56       10.45      2.53 o
 -11   6   3        0.77        3.42      4.30 o
 -10   6   3        2.95        3.27      3.14 o
  -9   6   3        3.46        3.24      3.72 o
  -8   6   3       75.98       97.95      5.72 o
  -7   6   3      196.91      200.51      5.32 o
  -6   6   3      929.97      966.83     11.57 o
  -5   6   3      582.32      587.59      7.47 o
  -4   6   3      175.72      164.81      3.94 o
  -3   6   3      278.67      264.87      4.95 o
  -2   6   3     1253.74     1231.24     10.33 o
  -1   6   3        0.05       -0.42      1.03 o
   0   6   3      727.89      712.97      7.62 o
   1   6   3     1453.52     1462.69     12.58 o
   2   6   3       31.06       29.81      3.03 o
   3   6   3      751.16      764.27      7.79 o
   4   6   3      469.64      461.55      7.32 o
   5   6   3        9.27        9.01      2.23 o
   6   6   3       12.77        8.98      2.19 o
   7   6   3       64.60       63.29      4.90 o
   8   6   3        4.98        4.76      2.73 o
 -11   7   3       20.95       11.74      3.48 o
 -10   7   3       14.84       18.55      3.41 o
  -9   7   3       61.84       70.01      5.69 o
  -8   7   3       10.29       13.35      2.58 o
  -7   7   3       83.63       87.36      4.42 o
  -6   7   3      713.41      720.82      9.79 o
  -5   7   3       10.89        8.28      1.58 o
  -4   7   3     1041.45     1072.48     11.57 o
  -3   7   3       55.01       50.72      2.73 o
  -2   7   3      181.09      179.31      3.71 o
  -1   7   3     1013.90      990.48     11.73 o
   0   7   3      378.94      361.68      5.27 o
   1   7   3       32.36       34.44      2.17 o
   2   7   3     1047.74     1090.70     10.74 o
   3   7   3      208.78      207.92      4.15 o
   4   7   3        0.69       -0.58      1.66 o
   5   7   3       16.35       12.46      2.20 o
   6   7   3       62.55       63.07      4.10 o
   7   7   3       28.99       16.90      2.93 o
 -10   8   3        0.67        4.54      3.05 o
  -9   8   3        2.76       -0.03      2.23 o
  -8   8   3       36.87       31.05      3.26 o
  -7   8   3        3.94        4.97      2.80 o
  -6   8   3      101.76       89.80      3.74 o
  -5   8   3      556.19      557.62      9.16 o
  -4   8   3       44.20       52.93      3.17 o
  -3   8   3        2.80       -1.59      1.59 o
  -2   8   3       38.89       25.27      2.09 o
  -1   8   3      136.80      114.91      4.26 o
   0   8   3        9.30        4.68      1.66 o
   1   8   3      183.91      194.72      4.13 o
   2   8   3      152.25      154.56      4.20 o
   3   8   3       25.99       23.66      2.22 o
   4   8   3        1.76       -1.83      1.83 o
   5   8   3        6.52       -0.31      2.09 o
   6   8   3        5.59       -1.42      2.24 o
   7   8   3        1.23       -0.14      4.69 o
 -10   9   3        5.57       10.29      3.59 o
  -9   9   3       27.54       28.70      3.53 o
  -8   9   3        0.04        1.29      3.07 o
  -7   9   3        4.27        8.58      2.73 o
  -6   9   3       21.35       20.29      2.49 o
  -5   9   3       63.07       68.05      4.16 o
  -4   9   3      140.93      144.00      4.67 o
  -3   9   3        0.12       -1.55      1.55 o
  -2   9   3        0.81       -1.59      1.59 o
  -1   9   3        2.81        1.84      1.75 o
   0   9   3      100.84       98.70      3.70 o
   1   9   3       44.31       32.64      3.13 o
   2   9   3       28.14       19.44      2.29 o
   3   9   3        4.72        3.18      2.07 o
   4   9   3        4.18        1.84      2.07 o
   5   9   3       12.60        8.64      2.52 o
   6   9   3        0.14       -5.91      5.91 o
  -9  10   3       21.11       25.00      4.29 o
  -8  10   3       62.59      109.53      6.45 o
  -7  10   3       16.83       18.37      2.97 o
  -6  10   3       25.11       24.72      3.06 o
  -5  10   3       27.48       22.23      2.71 o
  -4  10   3        7.77        5.37      2.37 o
  -3  10   3        4.04        2.85      1.89 o
  -2  10   3       54.81       48.10      3.82 o
  -1  10   3       67.47       76.63      4.00 o
   0  10   3       30.83       26.92      2.50 o
   1  10   3       31.05       28.11      2.61 o
   2  10   3       13.97        7.59      2.35 o
   3  10   3        0.33       -2.12      2.12 o
   4  10   3        5.96        1.08      2.90 o
  -8  11   3        0.93        6.26      3.08 o
  -7  11   3       19.21       21.69      3.57 o
  -6  11   3       18.65       13.40      3.06 o
  -5  11   3        0.85       -2.26      2.26 o
  -4  11   3       12.98       11.47      2.67 o
  -3  11   3       57.58       64.41      4.72 o
  -2  11   3        0.01       -0.68      2.14 o
  -1  11   3       58.71       69.83      6.73 o
   0  11   3       64.08       84.58      4.66 o
   1  11   3       11.31        4.85      2.44 o
   2  11   3       16.98       14.87      3.21 o
   3  11   3        0.10       -4.13      4.36 o
  -6  12   3       19.88       16.28      3.77 o
  -5  12   3       26.18       27.58      4.12 o
  -4  12   3        2.96       -1.87      2.75 o
  -3  12   3       35.51       33.91      4.13 o
  -2  12   3       42.70       56.60      6.38 o
  -1  12   3       14.43       21.29      2.78 o
   0  12   3       24.65       26.67      3.31 o
   1  12   3       26.62       31.19      6.34 o
   1 -13   4        0.06       -8.66      8.66 o
   2 -13   4        0.32       -4.39      5.17 o
   3 -13   4       14.03        2.11      9.71 o
  -2 -12   4        4.68       -0.53      3.64 o
  -1 -12   4        7.73        8.73      3.73 o
   0 -12   4        5.71        5.04      3.53 o
   1 -12   4       16.14       10.70      4.02 o
   2 -12   4        1.72       -4.04      4.04 o
   3 -12   4        0.04       -2.53      2.53 o
   4 -12   4        3.03       -0.70      3.02 o
   5 -12   4       15.71       12.55      4.11 o
   6 -12   4       36.32       51.47      6.00 o
  -4 -11   4        0.03       -4.03      4.03 o
  -3 -11   4        2.82       -0.95      3.48 o
  -2 -11   4       47.77       38.25      4.81 o
  -1 -11   4        2.02       -2.76      2.76 o
   0 -11   4       61.83       63.22      4.63 o
   1 -11   4       10.18        4.29      3.74 o
   2 -11   4        0.07       -2.86      2.86 o
   3 -11   4        0.26       -2.65      2.65 o
   4 -11   4        0.13       -2.55      2.55 o
   5 -11   4       30.61       17.87      4.32 o
   6 -11   4        0.08       -1.28      2.83 o
   7 -11   4        0.41       14.63      4.99 o
   8 -11   4        2.59        1.73      5.91 o
  -5 -10   4        5.13        1.53      3.67 o
  -4 -10   4        6.96        0.70      2.71 o
  -3 -10   4       29.14       15.20      5.26 o
  -2 -10   4       75.17       90.58      4.58 o
  -1 -10   4       20.24       15.34      2.07 o
   0 -10   4       11.35        5.59      1.73 o
   1 -10   4      124.71      137.14      4.41 o
   2 -10   4       15.76       17.15      2.69 o
   3 -10   4        0.60       -2.35      2.37 o
   4 -10   4       52.11       50.40      5.84 o
   5 -10   4       17.32       11.92      2.92 o
   6 -10   4      102.18      130.62      8.38 o
   7 -10   4       57.34       72.16     10.74 o
   8 -10   4        4.50       12.11      4.60 o
   9 -10   4        1.09       -1.25      4.45 o
  -6  -9   4       84.08      106.70      6.76 o
  -5  -9   4       18.16       16.75      3.67 o
  -4  -9   4      147.84      137.70      8.37 o
  -3  -9   4        0.04       -1.63      1.63 o
  -2  -9   4       21.49       22.08      2.58 o
  -1  -9   4        3.02        0.41      1.53 o
   0  -9   4      612.71      635.66     13.09 o
   1  -9   4      211.59      214.46      5.83 o
   2  -9   4       88.65       84.36      4.28 o
   3  -9   4      256.46      248.24      5.71 o
   4  -9   4       63.72       73.23      4.47 o
   5  -9   4      156.82      164.73      9.29 o
   6  -9   4      166.46      190.66      9.01 o
   7  -9   4      116.77      166.30     10.42 o
   8  -9   4       78.75       73.42      7.93 o
   9  -9   4       11.31       10.51      3.76 o
  -7  -8   4       91.20      118.00     29.78 o
  -6  -8   4       73.19       78.55      5.94 o
  -5  -8   4      165.73      168.02      7.12 o
  -4  -8   4      282.73      278.00      7.75 o
  -3  -8   4        1.82        1.15      1.62 o
  -2  -8   4      230.60      226.59      5.02 o
  -1  -8   4     1124.16     1112.29     15.09 o
   0  -8   4       60.03       56.40      4.45 o
   1  -8   4      724.29      757.32      9.91 o
   2  -8   4      211.54      208.47      4.80 o
   3  -8   4        0.17       -1.28      1.28 o
   4  -8   4      107.56      101.78      3.47 o
   5  -8   4       22.04       12.90      2.48 o
   6  -8   4        3.95        2.53      2.14 o
   7  -8   4       14.32       12.02      2.31 o
   8  -8   4        1.87        2.88      2.98 o
   9  -8   4        1.88       -3.57      3.57 o
  10  -8   4        0.06       -4.55      4.55 o
  -8  -7   4       52.56       54.93     23.34 o
  -7  -7   4       68.19       81.09      5.79 o
  -6  -7   4       15.25       14.72      2.63 o
  -5  -7   4      125.20      127.49      5.43 o
  -4  -7   4       15.94       13.28      1.78 o
  -3  -7   4       69.12       57.95      4.77 o
  -2  -7   4      235.02      241.71      4.88 o
  -1  -7   4       12.23       11.08      1.67 o
   0  -7   4      238.09      220.29      5.30 o
   1  -7   4       15.10        8.71      1.35 o
   2  -7   4      356.90      357.50      5.26 o
   3  -7   4      123.38      140.29      3.81 o
   4  -7   4       25.74       13.73      1.66 o
   5  -7   4       16.25        9.71      1.96 o
   6  -7   4       16.87       12.95      2.07 o
   7  -7   4       25.78       20.72      2.36 o
   8  -7   4       52.66       62.95      5.31 o
   9  -7   4        2.10       -1.16      2.80 o
  10  -7   4        4.55       15.37      5.81 o
  -9  -6   4        1.75        0.68      3.93 o
  -8  -6   4        0.14        5.95      3.41 o
  -7  -6   4        2.04       -3.19      3.19 o
  -6  -6   4       10.83        6.77      1.95 o
  -5  -6   4        2.03       -0.18      1.15 o
  -4  -6   4       62.62       65.92      4.06 o
  -3  -6   4       34.52       26.66      2.14 o
  -2  -6   4       16.47       17.23      1.34 o
  -1  -6   4       82.53       95.20      2.25 o
   0  -6   4      430.55      419.13      4.84 o
   1  -6   4      169.37      200.80      3.12 o
   2  -6   4       47.13       46.09      2.07 o
   3  -6   4        3.08        4.16      0.88 o
   4  -6   4      214.72      205.80      4.06 o
   5  -6   4        5.45        0.77      1.31 o
   6  -6   4       26.49       21.80      2.39 o
   7  -6   4        5.34       -0.26      1.51 o
   8  -6   4        2.22        2.15      3.03 o
   9  -6   4        5.51        6.44      3.44 o
  10  -6   4        0.32        0.92      4.39 o
  11  -6   4        0.19       -4.36      4.36 o
 -10  -5   4        2.34        0.92      3.28 o
  -9  -5   4       48.19       36.54      4.72 o
  -8  -5   4       32.47       29.81      4.48 o
  -7  -5   4        6.72        3.51      2.21 o
  -6  -5   4      355.07      359.00      6.73 o
  -5  -5   4       18.25       14.39      1.28 o
  -4  -5   4        0.78       -0.52      0.86 o
  -3  -5   4       23.56       19.51      1.22 o
  -2  -5   4       23.70       16.45      1.21 o
  -1  -5   4       13.96       10.36      0.84 o
   0  -5   4       89.90       82.22      1.72 o
   1  -5   4      122.90      103.06      1.94 o
   2  -5   4       99.92      103.50      2.04 o
   3  -5   4        6.71        4.63      0.71 o
   4  -5   4        9.02        3.60      0.98 o
   5  -5   4        0.25       -0.87      0.87 o
   6  -5   4       22.92       13.64      1.83 o
   7  -5   4       61.58       47.00      2.90 o
   8  -5   4       72.18       67.96      6.10 o
   9  -5   4        3.24       -2.43      2.43 o
  10  -5   4       39.63       18.49      3.82 o
  11  -5   4        0.69       -3.13      3.13 o
 -10  -4   4       26.75       17.87      4.75 o
  -9  -4   4        0.97        0.66      2.91 o
  -8  -4   4      642.29      645.45     11.33 o
  -7  -4   4      176.72      182.94      5.01 o
  -6  -4   4       82.96       80.88      2.62 o
  -5  -4   4        8.96        4.86      0.98 o
  -4  -4   4        1.60        0.45      0.70 o
  -3  -4   4        0.00       -0.57      0.57 o
  -2  -4   4       96.05       91.59      1.66 o
  -1  -4   4     2804.10     2844.69     19.47 o
   0  -4   4      129.73      144.68      2.41 o
   1  -4   4       13.24       17.93      1.92 o
   2  -4   4       36.26       32.21      1.34 o
   3  -4   4       40.77       29.52      1.10 o
   4  -4   4      215.53      200.05      2.85 o
   5  -4   4      242.89      261.04      3.72 o
   6  -4   4       15.85        6.13      0.61 o
   7  -4   4      190.24      159.96      3.46 o
   8  -4   4        9.68        4.09      1.30 o
   9  -4   4        2.20        0.69      2.20 o
  10  -4   4        4.56       -0.74      2.74 o
  11  -4   4        2.40       -0.56      2.63 o
 -11  -3   4        4.73        0.32      4.93 o
 -10  -3   4       21.22       19.78      4.84 o
  -9  -3   4      283.26      322.00     14.82 o
  -8  -3   4       66.90       73.52      6.37 o
  -7  -3   4      257.09      251.86      4.39 o
  -6  -3   4      345.45      337.51      4.64 o
  -5  -3   4      415.72      430.25      4.88 o
  -4  -3   4       34.79       34.19      1.52 o
  -3  -3   4      423.58      431.36      4.69 o
  -2  -3   4      324.44      318.26      3.02 o
  -1  -3   4     4160.49     4405.16     27.14 o
   0  -3   4     3690.29     3631.93     23.13 o
   2  -3   4      361.37      389.90      3.56 o
   3  -3   4       13.21        8.67      0.78 o
   4  -3   4      243.52      264.43      3.51 o
   5  -3   4        1.84       -1.20      1.21 o
   6  -3   4      320.57      302.97      5.71 o
   7  -3   4       18.49       17.02      1.29 o
   8  -3   4        0.21       -1.16      1.22 o
   9  -3   4        5.08        3.30      2.55 o
  10  -3   4       81.51       97.24      7.02 o
  11  -3   4        1.77       -2.73      2.73 o
 -11  -2   4       90.11      129.84      8.07 o
 -10  -2   4      180.11      218.88     17.65 o
  -9  -2   4        1.32       -2.62      2.62 o
  -8  -2   4      712.08      725.23     11.62 o
  -7  -2   4      278.14      271.50      6.51 o
  -6  -2   4        0.98        0.19      1.04 o
  -5  -2   4       36.64       27.85      1.16 o
  -4  -2   4      455.34      428.70      4.03 o
  -3  -2   4      367.45      388.63      3.88 o
  -2  -2   4     2648.99     2763.39     16.86 o
  -1  -2   4     2766.76     2594.72     15.98 o
   0  -2   4     7130.45     7510.44     44.72 o
   1  -2   4        7.78       -0.10      0.54 o
   2  -2   4      656.95      591.37      4.41 o
   3  -2   4      169.92      162.53      2.61 o
   4  -2   4        6.18        4.32      0.76 o
   5  -2   4      796.87      848.83      8.98 o
   6  -2   4       56.39       69.58      2.34 o
   7  -2   4      361.78      317.48      6.05 o
   8  -2   4      105.62      117.80      4.20 o
   9  -2   4       80.49       96.81      5.77 o
  10  -2   4        0.03       -2.25      2.25 o
  11  -2   4        6.43        4.55      3.11 o
 -11  -1   4       28.17       28.33      4.14 o
 -10  -1   4        0.28       -3.17      4.51 o
  -9  -1   4      382.58      400.68     13.49 o
  -8  -1   4        0.46        1.09      2.37 o
  -7  -1   4       15.34       12.71      2.26 o
  -6  -1   4      161.14      149.45      3.80 o
  -5  -1   4     1641.13     1723.05     13.37 o
  -4  -1   4      634.81      615.24      5.80 o
  -3  -1   4     3468.33     3490.43     30.42 o
  -2  -1   4      751.38      793.56      6.05 o
  -1  -1   4     5365.38     5540.33     35.30 o
   0  -1   4     1188.99     1171.14      8.04 o
   1  -1   4     1223.69     1195.12      7.10 o
   2  -1   4     1080.57     1160.85      8.65 o
   3  -1   4      133.43      112.43      2.13 o
   4  -1   4      549.07      534.91      5.40 o
   5  -1   4        1.05        0.73      0.69 o
   6  -1   4      103.71      128.89      3.40 o
   7  -1   4      265.98      321.71      5.68 o
   8  -1   4       29.26       28.98      2.24 o
   9  -1   4       21.05       17.71      2.89 o
  10  -1   4       67.95       89.72      5.97 o
  11  -1   4        7.38       12.57      6.95 o
 -11   0   4        0.26       -0.93      2.83 o
 -10   0   4       50.44       47.48     10.81 o
  -9   0   4       10.21        9.77      7.01 o
  -8   0   4        2.25        1.44      2.99 o
  -7   0   4       35.18       40.49      3.58 o
  -6   0   4        1.86        1.09      1.34 o
  -5   0   4       24.72       21.72      1.71 o
  -4   0   4     1237.42     1281.26     11.90 o
  -3   0   4       52.70       49.07      1.22 o
  -2   0   4     2333.04     2424.53     15.69 o
  -1   0   4      191.65      201.23      2.46 o
   0   0   4       39.53       28.66      0.60 o
   1   0   4     1260.80     1348.75      9.36 o
   2   0   4       94.34      118.28      1.79 o
   3   0   4     3443.19     3670.08     23.62 o
   4   0   4      321.36      365.30      3.81 o
   5   0   4      205.08      228.84      3.71 o
   6   0   4        6.23        6.64      1.16 o
   7   0   4      143.26      149.24      4.01 o
   8   0   4        2.62       -0.65      1.81 o
   9   0   4       42.54       46.81      5.28 o
  10   0   4       17.30       17.11      2.69 o
  11   0   4        7.33        2.17      4.37 o
 -12   1   4       13.61       12.28      3.95 o
 -11   1   4        0.06        0.25      4.10 o
 -10   1   4       94.14       86.68      7.60 o
  -9   1   4       11.73        1.89      4.08 o
  -8   1   4        2.35       -1.71      2.80 o
  -7   1   4       71.69       64.37      7.07 o
  -6   1   4       69.95       66.64      3.07 o
  -5   1   4       68.01       61.79      1.63 o
  -4   1   4      721.17      760.08      6.55 o
  -3   1   4      317.99      290.18      3.08 o
  -2   1   4       35.16       38.76      1.01 o
  -1   1   4       37.62       37.45      1.61 o
   0   1   4     1207.82     1260.23      9.56 o
   1   1   4       19.48       28.60      0.83 o
   2   1   4      473.71      489.24      3.88 o
   3   1   4        0.04       -0.18      0.60 o
   4   1   4        8.49        5.37      0.77 o
   5   1   4      456.59      470.24      5.42 o
   6   1   4       13.18       12.58      1.38 o
   7   1   4       70.65       83.47      3.51 o
   8   1   4       25.98       12.76      2.16 o
   9   1   4        6.51        3.41      2.02 o
  10   1   4        0.59        0.82      2.33 o
 -12   2   4        0.01        5.90      4.81 o
 -11   2   4       51.95       60.67      8.76 o
 -10   2   4       18.59       12.45      5.53 o
  -9   2   4       56.23       38.50      4.99 o
  -8   2   4      316.75      269.17      7.29 o
  -7   2   4       20.92       15.97      1.90 o
  -6   2   4        2.53        2.61      0.87 o
  -5   2   4        6.93        6.02      0.89 o
  -4   2   4        6.63       -0.26      0.68 o
  -3   2   4      986.06     1024.27      7.50 o
  -2   2   4     1255.37     1215.98      9.74 o
  -1   2   4     1233.85     1173.94      8.14 o
   0   2   4        8.22        4.44      0.63 o
   1   2   4       70.60       90.02      1.40 o
   2   2   4     1865.85     1905.25     12.07 o
   3   2   4       90.92       86.25      1.68 o
   5   2   4      112.34      114.89      2.65 o
   6   2   4        1.79        1.49      1.08 o
   7   2   4       26.75       20.54      1.99 o
   8   2   4        2.78       -1.38      1.95 o
   9   2   4        0.24       -1.46      2.08 o
  10   2   4       21.44       19.48      3.13 o
 -12   3   4       86.78      114.80      8.26 o
 -11   3   4        0.42       -1.03      3.96 o
 -10   3   4       72.04       64.20      8.66 o
  -9   3   4      120.93      128.75      8.05 o
  -8   3   4       59.53       36.93      3.04 o
  -7   3   4       33.41       28.59      2.97 o
  -6   3   4      803.20      789.28      9.73 o
  -5   3   4      909.30      911.90      9.21 o
  -4   3   4       48.22       67.24      1.85 o
  -3   3   4      251.60      231.47      2.75 o
  -2   3   4        0.38        0.66      0.53 o
  -1   3   4       27.68       33.81      1.15 o
   0   3   4      113.01       97.47      2.20 o
   1   3   4        0.17       -0.47      0.47 o
   2   3   4       94.68      107.65      1.92 o
   3   3   4       75.93       80.31      1.91 o
   4   3   4      399.78      410.45      4.83 o
   5   3   4       15.78        7.97      1.20 o
   6   3   4      312.76      324.33      5.96 o
   7   3   4       24.28       15.09      2.13 o
   8   3   4        7.27        3.76      2.12 o
   9   3   4        4.88        0.17      2.28 o
  10   3   4       34.30       32.11      4.86 o
 -12   4   4        2.59        1.40      4.56 o
 -11   4   4        0.15       -0.58      3.81 o
 -10   4   4        3.04        1.68      4.88 o
  -9   4   4        5.42        0.46      3.27 o
  -8   4   4      280.45      268.55      6.07 o
  -7   4   4      135.80      140.21      5.60 o
  -6   4   4      178.97      202.26      4.19 o
  -5   4   4      262.97      239.28      4.17 o
  -4   4   4      922.68      877.43      7.67 o
  -3   4   4      575.52      652.38      6.67 o
  -2   4   4     3293.20     3375.14     31.73 o
  -1   4   4      253.64      218.54      3.14 o
   0   4   4       13.69       23.88      1.09 o
   1   4   4       10.90        3.72      0.65 o
   2   4   4     1074.98     1060.92      7.56 o
   3   4   4      394.05      381.39      4.76 o
   4   4   4      226.90      222.47      4.36 o
   5   4   4      415.95      429.30      6.75 o
   6   4   4       56.92       40.22      3.62 o
   7   4   4        1.86       -0.84      1.93 o
   8   4   4       36.86       40.65      5.08 o
   9   4   4       17.55       17.42      2.80 o
 -11   5   4       25.58       29.28      4.55 o
 -10   5   4       30.23       31.61      7.60 o
  -9   5   4      163.63      182.67     12.64 o
  -8   5   4       69.23       71.26      4.19 o
  -7   5   4       33.56       30.13      2.66 o
  -6   5   4      651.11      627.93      8.04 o
  -5   5   4      881.15      911.77      9.87 o
  -4   5   4       39.13       38.64      3.12 o
  -3   5   4      265.53      272.00      3.67 o
  -2   5   4       74.31       61.52      1.84 o
  -1   5   4       15.00       14.84      1.11 o
   0   5   4      111.75      106.45      2.09 o
   1   5   4     2266.75     2219.65     15.19 o
   2   5   4       32.37       25.79      2.44 o
   3   5   4     1321.92     1349.21     12.16 o
   4   5   4      682.92      700.39      8.87 o
   5   5   4       86.88       85.05      3.83 o
   6   5   4      155.39      164.85      6.31 o
   7   5   4       41.29       43.61      5.33 o
   8   5   4        7.27        2.58      2.73 o
 -11   6   4        1.49        0.59      4.09 o
 -10   6   4        8.14       10.39      4.65 o
  -9   6   4        1.79        2.63      3.91 o
  -8   6   4      110.24      116.63      7.15 o
  -7   6   4        6.26        5.05      1.70 o
  -6   6   4      356.07      359.04      6.08 o
  -5   6   4       24.67       39.96      3.94 o
  -4   6   4      383.71      397.12      5.57 o
  -3   6   4      756.56      760.03      8.55 o
  -2   6   4        5.43        4.38      1.35 o
  -1   6   4      569.00      563.15      7.90 o
   0   6   4       41.37       43.18      2.31 o
   1   6   4       62.66       80.33      2.83 o
   2   6   4     1125.34     1123.91      9.93 o
   3   6   4      186.12      178.96      3.75 o
   4   6   4      286.65      301.81      5.32 o
   5   6   4       94.73       86.03      4.21 o
   6   6   4       35.33       22.55      2.70 o
   7   6   4        0.39       -1.23      2.64 o
   8   6   4        0.99       -1.99      3.22 o
 -11   7   4        0.93        2.57      3.50 o
 -10   7   4       42.90       47.86      5.04 o
  -9   7   4       48.44       52.66      8.53 o
  -8   7   4       17.98       19.46      2.88 o
  -7   7   4       22.37       19.05      2.25 o
  -6   7   4       10.90        4.77      1.69 o
  -5   7   4      251.61      243.49      5.10 o
  -4   7   4        3.07        0.36      1.42 o
  -3   7   4       62.45       56.69      2.78 o
  -2   7   4       60.26       46.38      2.47 o
  -1   7   4       14.87       16.77      1.90 o
   0   7   4      130.38      119.33      4.16 o
   1   7   4      263.08      279.17      4.72 o
   2   7   4        0.45       -1.43      1.43 o
   3   7   4       58.31       42.38      2.33 o
   4   7   4       23.18       16.15      2.13 o
   5   7   4       39.77       35.13      2.77 o
   6   7   4       42.85       37.23      3.35 o
   7   7   4        1.58       -2.82      2.82 o
 -10   8   4        3.69        4.19      3.79 o
  -9   8   4       22.43       26.64      3.48 o
  -8   8   4       11.96        8.78      2.68 o
  -7   8   4       34.04       34.88      3.78 o
  -6   8   4       33.62       30.31      2.51 o
  -5   8   4       23.62       15.94      2.38 o
  -4   8   4      153.17      149.79      4.46 o
  -3   8   4       51.18       44.68      2.94 o
  -2   8   4      504.89      525.43      6.97 o
  -1   8   4        5.15        5.37      2.00 o
   0   8   4       42.44       33.73      2.23 o
   1   8   4       51.57       52.86      3.75 o
   2   8   4        0.02       -1.39      1.39 o
   3   8   4        0.04       -1.66      1.66 o
   4   8   4       24.19       21.15      2.46 o
   5   8   4       32.15       30.31      2.84 o
   6   8   4        6.09        4.63      2.66 o
 -10   9   4        3.02        2.02      3.64 o
  -9   9   4       25.52       31.12      4.36 o
  -8   9   4      141.80      163.62      8.13 o
  -7   9   4        6.19        6.25      2.48 o
  -6   9   4      155.46      158.81      5.51 o
  -5   9   4       20.69       22.50      2.82 o
  -4   9   4        0.38        1.34      1.97 o
  -3   9   4      145.23      145.28      4.55 o
  -2   9   4      159.30      166.14      4.36 o
  -1   9   4       18.76       13.49      2.03 o
   0   9   4      101.96      121.96      4.28 o
   1   9   4       57.71       72.44      3.76 o
   2   9   4        0.04       -1.77      1.77 o
   3   9   4        8.61        5.40      2.05 o
   4   9   4      124.90      142.04      6.51 o
   5   9   4        3.38       -0.48      2.26 o
  -9  10   4       14.95       20.09      3.71 o
  -8  10   4       38.56       37.41      3.98 o
  -7  10   4      123.26      150.32      6.87 o
  -6  10   4       24.53       25.48      3.08 o
  -5  10   4       51.99       48.81      3.68 o
  -4  10   4       82.27      101.39      5.07 o
  -3  10   4       86.70       94.35      4.82 o
  -2  10   4       26.40       29.89      2.61 o
  -1  10   4      117.78      130.98      4.63 o
   0  10   4      128.76      137.08      4.73 o
   1  10   4       17.86       19.02      2.40 o
   2  10   4       65.33       81.55      5.09 o
   3  10   4        7.31        2.21      2.56 o
   4  10   4       12.35       10.62      3.24 o
  -8  11   4       69.84       81.16      6.48 o
  -7  11   4        0.19        4.11      3.27 o
  -6  11   4       80.57       82.91      6.12 o
  -5  11   4      101.67      140.79      7.00 o
  -4  11   4        0.56       -1.20      2.54 o
  -3  11   4      136.83      163.25      7.09 o
  -2  11   4       71.08       94.35      5.94 o
  -1  11   4        0.12        0.62      2.03 o
   0  11   4      157.69      196.72      6.48 o
   1  11   4       17.58       20.63      3.77 o
   2  11   4       15.98       13.45      3.16 o
  -6  12   4        3.84       10.22      5.32 o
  -5  12   4       33.36       28.87      4.24 o
  -4  12   4       57.59       62.30      5.30 o
  -3  12   4        8.51       13.67      4.21 o
  -2  12   4       33.21       34.15      3.70 o
  -1  12   4       60.17       82.82      5.00 o
   0  12   4        0.08       -0.23      2.32 o
  -2 -12   5        2.97       -5.11      5.49 o
  -1 -12   5        2.00       -3.72      3.72 o
   0 -12   5       48.81       52.39      5.07 o
   1 -12   5       33.95       32.43      3.74 o
   2 -12   5       29.23       40.98      5.12 o
   3 -12   5       39.38       34.27      3.80 o
   4 -12   5        2.07       -0.38      3.82 o
   5 -12   5        7.74       10.84      4.10 o
   6 -12   5       40.87       81.30     15.20 o
  -4 -11   5        7.50        4.17      3.61 o
  -3 -11   5        0.01       -3.77      3.77 o
  -2 -11   5        0.33       -3.51      3.51 o
  -1 -11   5      108.57      115.14      6.03 o
   0 -11   5        1.36       -1.74      2.66 o
   1 -11   5      103.26      121.41      5.75 o
   2 -11   5        0.38       -2.24      2.24 o
   3 -11   5        0.59       -2.90      2.90 o
   4 -11   5       33.29       24.83      4.01 o
   5 -11   5       31.47       25.54      3.44 o
   6 -11   5        1.26        2.45      4.33 o
   7 -11   5      193.06      274.23     11.01 o
  -5 -10   5        0.57       -3.24      3.24 o
  -4 -10   5        1.47       -3.05      3.05 o
  -3 -10   5       54.62       50.31      5.02 o
  -2 -10   5        3.75        0.55      2.93 o
  -1 -10   5       96.01      103.93      5.76 o
   0 -10   5       55.64       50.41      4.75 o
   1 -10   5        0.13       -1.48      1.48 o
   2 -10   5        8.11        3.59      2.30 o
   3 -10   5      136.35      142.91      5.67 o
   4 -10   5       41.85       32.97      3.72 o
   5 -10   5       33.74       30.02      4.04 o
   6 -10   5        1.46        2.78      3.95 o
   7 -10   5       85.51      122.94      8.41 o
   8 -10   5        5.75        6.25      3.60 o
  -6  -9   5       20.79       14.20      3.84 o
  -5  -9   5        1.37        1.46      2.95 o
  -4  -9   5        0.54       -2.08      2.29 o
  -3  -9   5        6.12       -0.81      2.27 o
  -2  -9   5       48.98       40.80      3.59 o
  -1  -9   5       19.34        9.70      1.60 o
   0  -9   5       11.33        9.66      1.52 o
   1  -9   5      157.34      146.17      4.64 o
   2  -9   5       52.17       48.98      5.33 o
   3  -9   5       88.35       80.30      3.74 o
   4  -9   5      217.00      249.00      5.87 o
   5  -9   5      281.63      289.53      7.79 o
   6  -9   5        8.06        9.87      2.98 o
   7  -9   5      143.41      174.11     12.89 o
   8  -9   5        3.18        2.23      4.85 o
   9  -9   5        2.32       -3.36      4.97 o
  -7  -8   5       25.74       32.71      3.92 o
  -6  -8   5       21.07       23.48      3.74 o
  -5  -8   5        4.20       -2.09      2.09 o
  -4  -8   5        0.31       -1.52      1.52 o
  -3  -8   5        9.14        4.32      1.71 o
  -2  -8   5      218.74      204.14      4.68 o
  -1  -8   5        0.14        1.31      2.08 o
   0  -8   5        0.48        0.15      1.02 o
   1  -8   5       11.96       13.70      1.55 o
   2  -8   5       19.56       16.91      1.78 o
   3  -8   5        3.57       -0.18      1.36 o
   4  -8   5        3.72        2.22      1.37 o
   5  -8   5       12.92        8.22      2.24 o
   6  -8   5      102.37       96.05      5.33 o
   7  -8   5        0.87        1.81      3.40 o
   8  -8   5       11.84       12.97      3.32 o
   9  -8   5        0.28       -2.23      4.25 o
  -8  -7   5       39.78       37.83      5.02 o
  -7  -7   5       19.99       12.49      3.22 o
  -6  -7   5        0.60       -2.07      2.07 o
  -5  -7   5        1.79       -1.52      1.52 o
  -4  -7   5       11.89        4.57      1.63 o
  -3  -7   5      132.43      138.60      4.37 o
  -2  -7   5      659.31      683.49      8.87 o
  -1  -7   5      356.99      369.30      8.38 o
   0  -7   5       50.85       58.07      3.27 o
   1  -7   5      175.46      179.44      3.31 o
   2  -7   5      188.04      182.58      3.74 o
   3  -7   5        2.26        0.60      1.11 o
   4  -7   5      258.38      260.21      4.53 o
   5  -7   5       95.67      104.49      4.38 o
   6  -7   5      224.70      228.35      5.88 o
   7  -7   5      119.09      107.80      5.35 o
   8  -7   5        0.00        6.67      3.44 o
   9  -7   5        0.60       -2.90      2.90 o
  10  -7   5        6.32        3.77      4.25 o
  -9  -6   5       39.46       43.22      5.16 o
  -8  -6   5        0.64        0.47      2.81 o
  -7  -6   5        6.84       -2.85      2.85 o
  -6  -6   5      252.86      251.16      6.83 o
  -5  -6   5      259.55      238.35      4.40 o
  -4  -6   5       44.46       44.62      2.38 o
  -3  -6   5     1217.30     1223.43     12.36 o
  -2  -6   5       34.73       30.92      3.03 o
  -1  -6   5     1069.08     1087.11     15.72 o
   0  -6   5     2031.48     2049.19     24.07 o
   1  -6   5      432.45      410.98      4.85 o
   2  -6   5       13.87       13.90      1.51 o
   3  -6   5      102.02      109.35      2.64 o
   4  -6   5       86.16       85.83      2.58 o
   5  -6   5        1.94       -1.10      1.22 o
   6  -6   5       83.56       75.71      3.29 o
   7  -6   5       10.18       14.00      3.17 o
   8  -6   5       95.09       78.99      5.88 o
   9  -6   5       22.41       14.65      3.43 o
  10  -6   5       11.03        6.05      3.56 o
  -9  -5   5        4.60       -2.97      3.54 o
  -8  -5   5       95.15      105.45      6.22 o
  -7  -5   5      169.18      184.35      7.86 o
  -6  -5   5       29.53       24.21      2.06 o
  -5  -5   5       51.58       45.83      2.18 o
  -4  -5   5      286.16      268.69      3.95 o
  -3  -5   5       68.22       63.98      1.86 o
  -2  -5   5      462.59      433.12      5.60 o
  -1  -5   5     2286.12     2225.08     17.32 o
   0  -5   5      613.14      658.01      6.28 o
   1  -5   5      572.64      544.34      5.00 o
   2  -5   5      102.21       98.96      2.26 o
   3  -5   5        0.19       -0.65      0.65 o
   4  -5   5       49.98       46.57      2.88 o
   5  -5   5      306.53      316.35      5.19 o
   6  -5   5       84.09       64.23      3.59 o
   7  -5   5      283.44      272.32      7.57 o
   8  -5   5       34.57       31.27      4.36 o
   9  -5   5        9.40        9.14      3.06 o
  10  -5   5        4.58       -2.64      2.89 o
 -10  -4   5        3.76       -1.18      3.51 o
  -9  -4   5       44.99       42.31      4.49 o
  -8  -4   5        0.01       -2.49      2.49 o
  -7  -4   5       95.19       80.67      4.98 o
  -6  -4   5       87.14       87.22      2.74 o
  -5  -4   5      167.87      158.93      3.03 o
  -4  -4   5      144.44      137.33      2.65 o
  -3  -4   5      413.08      386.94      4.59 o
  -2  -4   5       18.47       17.77      1.08 o
  -1  -4   5      640.87      618.52      5.77 o
   0  -4   5      631.90      627.30      5.52 o
   1  -4   5     1008.28     1037.81      7.63 o
   2  -4   5       16.04       14.82      0.89 o
   3  -4   5      310.95      286.27      3.25 o
   4  -4   5       81.12       82.56      3.36 o
   5  -4   5       46.14       37.96      2.20 o
   6  -4   5      314.00      349.67      6.81 o
   7  -4   5        2.49        9.17      2.50 o
   8  -4   5       63.19       48.56      4.42 o
   9  -4   5       13.35        4.93      2.59 o
  10  -4   5       37.39       32.71      4.27 o
 -10  -3   5        0.03       -0.11      3.61 o
  -9  -3   5       17.53       11.17      4.27 o
  -8  -3   5       88.51       96.11      6.04 o
  -7  -3   5       38.84       36.49      2.74 o
  -6  -3   5       78.31       66.56      2.51 o
  -5  -3   5      118.97      107.47      2.23 o
  -4  -3   5      218.67      217.95      3.32 o
  -3  -3   5       13.84       12.77      0.84 o
  -2  -3   5      533.66      500.75      4.24 o
  -1  -3   5     5163.11     5308.24     30.91 o
   0  -3   5     4904.34     5182.38     33.05 o
   1  -3   5      576.37      572.08      4.41 o
   2  -3   5       22.93        9.86      0.74 o
   3  -3   5        3.65        1.57      0.69 o
   4  -3   5       12.66       17.03      1.44 o
   5  -3   5      186.53      188.06      4.02 o
   6  -3   5        0.53       -1.53      1.55 o
   7  -3   5      109.18      116.01      5.46 o
   8  -3   5        5.03        8.54      2.59 o
   9  -3   5      143.79      165.25      6.97 o
  10  -3   5       10.86        3.09      2.91 o
  11  -3   5       10.43        2.83      3.41 o
 -11  -2   5       10.45       12.23      3.49 o
 -10  -2   5       16.47       14.75      3.78 o
  -9  -2   5      113.99      112.77      6.73 o
  -8  -2   5       15.76       10.47      2.96 o
  -7  -2   5       43.99       31.78      3.35 o
  -6  -2   5        1.07       -1.11      1.11 o
  -5  -2   5        9.21       11.09      1.15 o
  -4  -2   5        2.49        1.94      0.47 o
  -3  -2   5       56.95       58.36      1.34 o
  -2  -2   5       37.78       38.64      1.36 o
  -1  -2   5       10.51       10.36      0.71 o
   0  -2   5        3.75       17.88      1.02 o
   1  -2   5        9.34       23.16      1.98 o
   2  -2   5        4.00        3.06      0.64 o
   3  -2   5        8.83       10.60      0.86 o
   4  -2   5        5.13        3.70      0.83 o
   5  -2   5        2.88        1.61      1.20 o
   6  -2   5        8.68        6.93      1.77 o
   7  -2   5      145.31      160.59      5.70 o
   8  -2   5      110.77      115.29      4.50 o
   9  -2   5        4.16        2.30      2.08 o
  10  -2   5       58.93       66.63      5.97 o
 -11  -1   5        0.00        0.29      3.09 o
 -10  -1   5        4.51        6.45      3.44 o
  -9  -1   5        7.18        5.84      3.23 o
  -8  -1   5       53.26       40.56      4.70 o
  -7  -1   5      173.42      164.25      5.07 o
  -6  -1   5       61.63       60.63      2.70 o
  -5  -1   5      661.48      689.93      6.80 o
  -4  -1   5      450.50      399.94      4.11 o
  -3  -1   5       66.28       79.81      1.52 o
  -2  -1   5      852.10      849.01      6.50 o
  -1  -1   5        1.73       -0.24      0.39 o
   0  -1   5      208.12      205.51      2.04 o
   1  -1   5       83.02      102.94      2.15 o
   2  -1   5       24.54       27.85      2.34 o
   3  -1   5      101.51       90.40      1.72 o
   4  -1   5      168.88      164.68      2.89 o
   5  -1   5       53.49       55.12      2.50 o
   6  -1   5      179.03      154.78      3.26 o
   7  -1   5       11.77        5.79      1.18 o
   8  -1   5       17.59       11.10      2.08 o
   9  -1   5       57.46       52.79      4.94 o
  10  -1   5       65.93       77.84      5.45 o
 -11   0   5        0.79        0.03      2.51 o
 -10   0   5       77.65       81.31      5.97 o
  -9   0   5       23.00       20.11      3.37 o
  -8   0   5      155.08      160.16      7.37 o
  -7   0   5      492.03      451.44      8.81 o
  -6   0   5     1231.97     1158.04     12.17 o
  -5   0   5      287.69      264.57      3.94 o
  -4   0   5       31.22       28.42      1.19 o
  -3   0   5       45.88       24.54      1.00 o
  -2   0   5       25.06       16.09      0.88 o
  -1   0   5      288.63      286.95      2.51 o
   0   0   5     1201.40     1185.46      7.59 o
   1   0   5       48.77       37.84      1.00 o
   2   0   5       54.86       59.74      1.27 o
   3   0   5     1083.49     1154.15      8.98 o
   4   0   5      468.83      455.73      4.49 o
   5   0   5        5.07        4.73      1.00 o
   6   0   5     1106.87     1115.01     13.61 o
   7   0   5       22.05       15.40      1.48 o
   8   0   5       52.55       38.84      2.98 o
   9   0   5       55.13       56.05      4.82 o
  10   0   5        2.88        2.85      2.31 o
 -11   1   5        9.84       15.17      4.62 o
 -10   1   5       16.35       10.59      8.26 o
  -9   1   5        0.23       -3.00      3.00 o
  -8   1   5      537.21      526.76     10.06 o
  -7   1   5     1061.94     1100.52     15.12 o
  -6   1   5       15.92       18.86      2.27 o
  -5   1   5     1904.86     1899.39     14.58 o
  -4   1   5      111.04       97.20      1.93 o
  -3   1   5      140.36      134.61      1.96 o
  -2   1   5      438.55      412.74      4.18 o
  -1   1   5      144.38      114.97      2.48 o
   0   1   5       39.52       40.88      1.17 o
   1   1   5       71.01       53.49      1.06 o
   2   1   5     3248.00     3329.32     20.66 o
   3   1   5      257.04      258.99      2.98 o
   4   1   5       20.03       22.08      1.28 o
   5   1   5      710.04      755.93      7.11 o
   6   1   5       45.11       70.94      2.58 o
   7   1   5       11.87       10.59      1.44 o
   8   1   5      156.75      164.66      5.41 o
   9   1   5       21.20       19.42      2.64 o
  10   1   5       60.28       58.89      7.07 o
 -12   2   5       61.52       84.89     12.04 o
 -11   2   5        2.46       -1.65      3.70 o
 -10   2   5        6.61        3.23      7.45 o
  -9   2   5       96.26       84.56     12.07 o
  -8   2   5        7.71       -2.28      2.28 o
  -7   2   5       96.24       88.57      2.79 o
  -6   2   5     1096.56     1078.75     12.45 o
  -5   2   5      105.46       88.97      2.60 o
  -4   2   5       11.08        6.46      0.77 o
  -3   2   5        6.49        8.37      0.64 o
  -2   2   5      217.88      245.69      2.74 o
  -1   2   5       53.96       72.15      0.91 o
   0   2   5      556.55      498.10      4.84 o
   1   2   5     2909.47     2982.90     20.65 o
   2   2   5      499.03      588.59      4.90 o
   3   2   5     1181.80     1297.05      9.08 o
   4   2   5      646.83      682.42      6.70 o
   5   2   5       22.06       20.01      1.49 o
   6   2   5      104.54      109.35      2.89 o
   7   2   5       20.40       30.44      2.40 o
   8   2   5        3.94       -0.35      1.96 o
   9   2   5       91.83      114.09      5.21 o
  10   2   5       28.52       29.91      4.46 o
 -11   3   5        0.02       -1.35      3.81 o
 -10   3   5       26.27       20.96      7.40 o
  -9   3   5        6.67        5.55      4.22 o
  -8   3   5      346.47      342.28      6.40 o
  -7   3   5       17.51       22.90      2.11 o
  -6   3   5        0.33       -0.69      1.12 o
  -5   3   5       71.73       62.65      2.13 o
  -4   3   5       53.38       64.40      1.79 o
  -3   3   5      120.83      161.04      2.33 o
  -2   3   5        1.29       -0.40      0.40 o
  -1   3   5      258.76      300.25      2.91 o
   0   3   5      234.40      253.66      2.97 o
   1   3   5      133.24       99.03      1.59 o
   2   3   5     1391.97     1516.68     10.62 o
   3   3   5       24.02       15.92      1.08 o
   4   3   5        8.09        4.85      1.11 o
   5   3   5      129.39      119.28      3.01 o
   6   3   5        0.27       -1.50      1.50 o
   7   3   5        2.41       -1.52      1.61 o
   8   3   5      123.09      151.50      6.54 o
   9   3   5       32.33       47.97      5.85 o
 -11   4   5        0.08        1.12      3.81 o
 -10   4   5        0.51       -0.62      3.42 o
  -9   4   5       11.14        4.24      3.99 o
  -8   4   5      131.05      113.57      4.21 o
  -7   4   5        5.93        1.65      1.38 o
  -6   4   5      835.35      838.28     10.24 o
  -5   4   5       99.26       83.15      2.50 o
  -4   4   5       56.72       48.38      1.85 o
  -3   4   5       58.13       62.01      2.53 o
  -2   4   5       24.61       27.53      1.15 o
  -1   4   5       83.07       76.98      1.53 o
   0   4   5       22.70       10.02      0.79 o
   1   4   5      210.10      200.19      2.48 o
   2   4   5       86.23       96.96      1.97 o
   3   4   5       44.64       35.90      1.72 o
   4   4   5      206.07      206.67      4.35 o
   5   4   5        0.22       -0.73      1.49 o
   6   4   5        2.59       -0.45      1.88 o
   7   4   5       90.36      111.32      4.95 o
   8   4   5        0.12       -1.21      2.06 o
   9   4   5       31.72       39.56      6.70 o
 -11   5   5        0.03       -1.48      5.28 o
 -10   5   5       10.96        5.34      7.45 o
  -9   5   5       11.71        7.05      7.25 o
  -8   5   5       94.91      106.77      6.00 o
  -7   5   5      237.24      230.89      5.54 o
  -6   5   5        0.37       -1.31      1.31 o
  -5   5   5       16.37       14.23      1.38 o
  -4   5   5       31.37       30.55      2.40 o
  -3   5   5       18.50       18.23      1.18 o
  -2   5   5        1.63        1.23      0.73 o
  -1   5   5        9.60       10.39      0.97 o
   0   5   5       10.57        5.84      0.89 o
   1   5   5        1.21        2.12      1.00 o
   2   5   5       92.70      100.52      2.53 o
   3   5   5      162.83      166.19      3.80 o
   4   5   5       55.79       59.10      2.99 o
   5   5   5       21.07       18.41      2.22 o
   6   5   5        8.54        9.96      2.18 o
   7   5   5        1.94       -2.13      2.13 o
   8   5   5        5.91        1.20      2.93 o
 -11   6   5        0.68       -0.42      5.28 o
 -10   6   5       35.20       29.83      4.84 o
  -9   6   5       15.51       26.56      5.44 o
  -8   6   5       48.78       49.94      5.60 o
  -7   6   5       73.21       76.27      3.96 o
  -6   6   5       89.56       86.60      3.19 o
  -5   6   5      107.49      103.97      3.71 o
  -4   6   5      180.66      167.58      3.65 o
  -3   6   5       89.02       68.61      2.56 o
  -2   6   5      132.34      123.94      2.85 o
  -1   6   5        1.47       -0.73      0.91 o
   0   6   5      510.16      503.63      6.14 o
   1   6   5      189.64      181.31      4.14 o
   2   6   5      170.26      163.19      5.24 o
   3   6   5       76.26       73.43      2.85 o
   4   6   5       10.63        9.40      1.70 o
   5   6   5        0.06        1.48      1.97 o
   6   6   5       41.88       43.17      4.34 o
   7   6   5       16.10       10.65      3.54 o
 -11   7   5        7.79        8.85      4.02 o
 -10   7   5        1.85        5.22      3.79 o
  -9   7   5        1.69        3.24      2.75 o
  -8   7   5       27.28       27.20      2.95 o
  -7   7   5      132.02      133.53      4.80 o
  -6   7   5        1.65       -1.26      1.74 o
  -5   7   5       92.92       73.19      3.21 o
  -4   7   5        4.17       -1.45      1.45 o
  -3   7   5      604.43      594.42      7.74 o
  -2   7   5        7.15        7.06      1.56 o
  -1   7   5      825.49      779.15     15.78 o
   0   7   5     1124.84     1079.20     10.31 o
   1   7   5      761.55      749.64      9.74 o
   2   7   5      268.24      258.61      5.08 o
   3   7   5        0.10       -1.70      1.70 o
   4   7   5      111.58      127.19      4.37 o
   5   7   5      144.71      194.98      5.45 o
   6   7   5        4.17        3.08      2.38 o
   7   7   5       14.14       11.16      4.92 o
 -10   8   5        1.90        1.07      3.64 o
  -9   8   5        6.46        3.94      2.87 o
  -8   8   5       39.05       42.06      4.82 o
  -7   8   5        8.30       10.40      2.64 o
  -6   8   5      224.88      227.50      6.03 o
  -5   8   5      134.97      137.23      4.26 o
  -4   8   5      231.83      231.12      5.07 o
  -3   8   5      317.86      319.14      5.98 o
  -2   8   5      885.10      871.92     10.39 o
  -1   8   5        0.31       -0.66      1.82 o
   0   8   5      320.35      332.36      5.53 o
   1   8   5      172.29      166.15      4.65 o
   2   8   5       85.80       98.06      4.09 o
   3   8   5       70.31       73.31      3.87 o
   4   8   5       51.66       55.23      5.52 o
   5   8   5        0.66        0.41      2.50 o
   6   8   5       21.34       24.29      3.18 o
  -9   9   5        8.00        8.90      3.16 o
  -8   9   5       27.73       29.65      3.90 o
  -7   9   5       26.56       27.89      3.37 o
  -6   9   5       22.03       19.45      2.70 o
  -5   9   5       38.30       27.83      2.81 o
  -4   9   5       57.99       74.32      4.96 o
  -3   9   5       66.40       71.15      4.26 o
  -2   9   5       70.51       75.44      4.26 o
  -1   9   5       90.79       81.33      3.85 o
   0   9   5       11.08       11.51      2.25 o
   1   9   5      140.35      142.98      4.62 o
   2   9   5       34.71       40.36      4.46 o
   3   9   5       31.61       29.40      3.05 o
   4   9   5        3.55        5.44      2.83 o
   5   9   5       67.42       76.24     22.49 o
  -8  10   5        0.00       -2.61      2.61 o
  -7  10   5       32.62       30.65      3.61 o
  -6  10   5        0.29       -0.03      2.76 o
  -5  10   5       12.89       12.62      3.13 o
  -4  10   5       71.81       61.67      4.59 o
  -3  10   5       64.31       69.06      7.44 o
  -2  10   5       43.93       38.28      3.62 o
  -1  10   5       13.49       11.89      2.17 o
   0  10   5       39.68       38.38      4.22 o
   1  10   5        9.56        7.29      2.46 o
   2  10   5        2.31       -1.48      2.32 o
   3  10   5       51.02       50.99      5.27 o
  -7  11   5        0.06        0.13      2.79 o
  -6  11   5        0.86       -0.64      2.68 o
  -5  11   5       23.69       26.25      3.73 o
  -4  11   5       36.24       35.08      3.81 o
  -3  11   5        6.52        4.93      2.86 o
  -2  11   5       13.91       12.98      3.22 o
  -1  11   5        0.00       -2.38      2.38 o
   0  11   5        5.84        7.86      2.48 o
   1  11   5        0.87       -0.74      2.41 o
  -5  12   5        1.33       -2.32      5.07 o
  -4  12   5       20.41       18.00      3.63 o
  -3  12   5        0.84       -2.02      3.13 o
  -2  12   5       30.15       31.53      3.81 o
  -1  12   5        0.36        1.06      5.70 o
  -1 -12   6       11.62        2.54      3.62 o
   0 -12   6        3.07        3.10      3.77 o
   1 -12   6       74.55       81.01      7.04 o
   2 -12   6        5.65       10.41      4.01 o
   3 -12   6       19.94       20.55      3.98 o
   4 -12   6       17.13       19.24      3.96 o
   5 -12   6        1.87       -2.17      3.64 o
  -3 -11   6        0.51       -3.71      3.71 o
  -2 -11   6        8.67        2.97      3.53 o
  -1 -11   6       11.06       -0.04      3.26 o
   0 -11   6       37.39       30.43      3.92 o
   1 -11   6        9.92        5.30      2.46 o
   2 -11   6       41.16       36.27      4.53 o
   3 -11   6        0.45       -1.39      2.96 o
   4 -11   6        0.11       -2.58      2.58 o
   5 -11   6        3.24        2.40      2.61 o
   6 -11   6        1.86       11.18      4.51 o
   7 -11   6       36.91      100.73     15.63 o
  -5 -10   6        0.81       -2.92      2.92 o
  -4 -10   6       15.63        6.57      3.60 o
  -3 -10   6       12.08        5.19      3.84 o
  -2 -10   6        1.01        0.07      2.96 o
  -1 -10   6       16.27        7.93      2.78 o
   0 -10   6        1.52       -2.35      2.35 o
   1 -10   6        5.54       -2.20      2.20 o
   2 -10   6       49.51       33.03      3.72 o
   3 -10   6       16.95        8.30      2.31 o
   4 -10   6        4.79       -2.49      2.49 o
   5 -10   6        1.48       -2.70      2.70 o
   6 -10   6       83.90      100.58      6.97 o
   7 -10   6        3.24       12.63      3.89 o
   8 -10   6        1.12       -3.24      3.24 o
  -6  -9   6       68.97       80.17      5.55 o
  -5  -9   6       40.76       40.80      4.32 o
  -4  -9   6       47.71       47.01      3.76 o
  -3  -9   6       27.35       17.94      3.30 o
  -2  -9   6       12.68       12.17      3.31 o
  -1  -9   6       40.12       40.43      3.69 o
   0  -9   6       86.44       68.21      6.58 o
   1  -9   6       39.77       32.39      2.88 o
   2  -9   6        9.04        5.72      1.89 o
   3  -9   6        0.16       -1.79      1.79 o
   4  -9   6       59.58       67.13      6.31 o
   5  -9   6       35.87       31.20      4.14 o
   6  -9   6        0.01       -0.87      3.18 o
   7  -9   6       31.62       32.49      4.27 o
   8  -9   6       25.44       24.80      5.95 o
  -7  -8   6        5.07        5.98      2.94 o
  -6  -8   6       37.47       36.69      4.01 o
  -5  -8   6      163.62      188.96     10.15 o
  -4  -8   6        7.35        1.04      2.20 o
  -3  -8   6       61.38       59.99      3.03 o
  -2  -8   6       46.33       40.32      3.87 o
  -1  -8   6       35.87       20.14      2.84 o
   0  -8   6        6.14        2.05      1.82 o
   1  -8   6      639.21      636.41     11.43 o
   2  -8   6      205.69      214.54      5.16 o
   3  -8   6      215.39      212.79      4.35 o
   4  -8   6       26.48       23.98      1.90 o
   5  -8   6       46.99       39.21      5.94 o
   6  -8   6        0.23        4.56      2.95 o
   7  -8   6      146.98      170.02     11.25 o
   8  -8   6       47.91       57.42      5.62 o
   9  -8   6        9.65        1.93      3.97 o
  -8  -7   6       14.78       16.56      3.79 o
  -7  -7   6       24.68       17.83      5.19 o
  -6  -7   6      165.01      183.15     10.87 o
  -5  -7   6        9.63        7.02      1.73 o
  -4  -7   6       13.60        5.95      1.69 o
  -3  -7   6       48.24       40.54      2.91 o
  -2  -7   6      233.81      224.00      6.27 o
  -1  -7   6      140.50      151.36      7.28 o
   0  -7   6     1326.50     1300.73     15.93 o
   1  -7   6       47.69       34.12      2.02 o
   2  -7   6      491.04      494.55      6.33 o
   3  -7   6      496.79      489.13      6.39 o
   4  -7   6        6.12        4.06      1.24 o
   5  -7   6      557.20      575.58      9.32 o
   6  -7   6      232.81      246.29      9.97 o
   7  -7   6       11.47       25.10      3.36 o
   8  -7   6      168.90      184.35      8.96 o
   9  -7   6       12.84       12.36      3.97 o
  -9  -6   6        0.18        1.84      3.88 o
  -8  -6   6      118.85      145.94      9.45 o
  -7  -6   6        2.81       -3.44      3.44 o
  -6  -6   6       38.38       29.25      3.30 o
  -5  -6   6       40.81       29.89      2.42 o
  -4  -6   6      271.76      262.90      5.28 o
  -3  -6   6        3.47        8.66      1.63 o
  -2  -6   6      974.28      941.50      9.18 o
  -1  -6   6      696.91      660.61      8.27 o
   0  -6   6      490.36      518.29      6.72 o
   1  -6   6      497.69      458.47      6.20 o
   2  -6   6       66.16       61.58      2.16 o
   3  -6   6        6.68        2.27      1.17 o
   4  -6   6       45.00       34.26      1.94 o
   5  -6   6      160.93      174.33      5.11 o
   6  -6   6        0.25       -1.21      1.96 o
   7  -6   6      151.17      159.38      8.08 o
   8  -6   6        1.36        5.50      2.68 o
   9  -6   6        3.17       -2.51      2.51 o
  10  -6   6        5.64        3.90      3.57 o
  -9  -5   6       33.81       36.74      4.65 o
  -8  -5   6        0.03        2.02      3.31 o
  -7  -5   6        2.90       -1.86      2.65 o
  -6  -5   6        1.76        1.09      1.50 o
  -5  -5   6        0.54       -0.99      0.99 o
  -4  -5   6        4.13        0.00      0.94 o
  -3  -5   6       33.05       26.84      1.83 o
  -2  -5   6       57.58       51.63      2.22 o
  -1  -5   6      660.55      689.72      7.55 o
   0  -5   6       27.82       31.15      2.76 o
   1  -5   6       61.54       69.07      1.83 o
   2  -5   6       51.92       46.53      1.75 o
   3  -5   6      140.58      134.00      2.76 o
   4  -5   6      213.18      219.36      4.12 o
   5  -5   6       55.51       48.10      2.51 o
   6  -5   6      500.37      534.03      9.93 o
   7  -5   6        0.90        2.97      2.20 o
   8  -5   6       42.13       28.90      4.63 o
   9  -5   6        7.03        0.60      2.77 o
  10  -5   6        5.80       -2.12      3.17 o
 -10  -4   6        3.59       -2.76      2.76 o
  -9  -4   6        1.24       -0.63      3.32 o
  -8  -4   6        7.00       -0.09      4.63 o
  -7  -4   6      204.74      200.24      8.90 o
  -6  -4   6       24.84       14.88      1.46 o
  -5  -4   6      138.39      140.73      3.12 o
  -4  -4   6       60.99       60.51      2.13 o
  -3  -4   6        4.01        1.39      0.71 o
  -2  -4   6        0.85       -0.92      0.92 o
  -1  -4   6      356.09      346.19      3.85 o
   0  -4   6      576.36      524.47      5.66 o
   1  -4   6      693.99      748.90      6.38 o
   2  -4   6       84.99       92.24      1.86 o
   3  -4   6        5.79        4.66      0.72 o
   4  -4   6        6.32        3.88      1.74 o
   5  -4   6      104.73      109.25      3.49 o
   6  -4   6       56.62       53.30      3.42 o
   7  -4   6      230.14      262.62     11.37 o
   8  -4   6        7.59        2.86      2.58 o
   9  -4   6        0.00       -2.36      2.36 o
  10  -4   6       10.47        2.24      4.11 o
 -10  -3   6       14.74       11.16      3.93 o
  -9  -3   6        0.03       -2.67      2.67 o
  -8  -3   6       30.15       26.15      3.75 o
  -7  -3   6       50.34       36.32      2.46 o
  -6  -3   6      324.70      308.95      4.60 o
  -5  -3   6        6.05        1.77      1.26 o
  -4  -3   6      301.38      302.60      3.70 o
  -3  -3   6        0.24       -0.73      0.73 o
  -2  -3   6        2.95        0.35      0.51 o
  -1  -3   6      169.09      178.48      1.82 o
   0  -3   6      368.86      382.69      3.57 o
   1  -3   6      135.43      143.83      2.00 o
   2  -3   6      742.06      756.96      6.29 o
   3  -3   6        0.44       -0.67      0.67 o
   4  -3   6      164.74      176.86      3.69 o
   5  -3   6        9.36        4.96      1.46 o
   6  -3   6        4.35        3.65      1.83 o
   7  -3   6        1.23        0.28      2.17 o
   8  -3   6       64.82       55.42      4.49 o
   9  -3   6       40.15       32.23      3.13 o
  10  -3   6       11.52        6.51      2.56 o
 -11  -2   6        6.79        4.46      3.19 o
 -10  -2   6        3.32        0.28      3.20 o
  -9  -2   6       59.89       48.21      7.10 o
  -8  -2   6       46.08       44.48      6.10 o
  -7  -2   6       92.34       80.44      3.23 o
  -6  -2   6       14.13       14.33      1.50 o
  -5  -2   6      897.70      835.12      8.01 o
  -4  -2   6      204.29      204.15      3.18 o
  -3  -2   6      836.98      816.79      6.19 o
  -2  -2   6     1278.49     1409.90      9.48 o
  -1  -2   6      211.53      217.55      2.25 o
   0  -2   6      127.18      150.09      1.86 o
   1  -2   6     3472.34     3581.72     20.68 o
   2  -2   6      637.55      643.73      5.20 o
   3  -2   6      214.32      239.71      3.26 o
   4  -2   6      181.53      200.54      3.59 o
   5  -2   6        0.53       -0.57      1.60 o
   6  -2   6       96.23       64.34      3.15 o
   7  -2   6        1.43       -0.42      1.81 o
   8  -2   6       43.14       56.83      4.23 o
   9  -2   6       43.10       29.65      2.91 o
  10  -2   6       80.28      108.43      9.45 o
 -11  -1   6       11.62        8.59      3.15 o
 -10  -1   6       74.88       89.97      6.47 o
  -9  -1   6        0.57       -0.81      2.10 o
  -8  -1   6        8.35       10.44      2.82 o
  -7  -1   6      419.42      404.03      5.98 o
  -6  -1   6     1450.56     1404.91     13.82 o
  -5  -1   6      793.07      810.79      7.78 o
  -4  -1   6     1306.84     1289.85      9.96 o
  -3  -1   6     3689.79     3806.29     25.08 o
  -2  -1   6      487.14      531.69      4.64 o
  -1  -1   6     5796.02     5922.47     35.64 o
   0  -1   6     1384.89     1300.63      9.13 o
   1  -1   6        0.08       -0.04      0.80 o
   2  -1   6      432.00      428.76      3.74 o
   3  -1   6      548.06      551.72      5.19 o
   4  -1   6        0.01       -0.62      0.84 o
   5  -1   6        0.97        2.24      1.19 o
   6  -1   6      273.19      311.27      5.60 o
   7  -1   6        3.27       -1.55      1.55 o
   8  -1   6       14.86       10.24      2.06 o
   9  -1   6      133.98      159.83      6.91 o
  10  -1   6       12.25        7.04      3.79 o
 -11   0   6       53.69       69.58      6.55 o
 -10   0   6       16.40       18.00      3.61 o
  -9   0   6       72.08       80.93      5.56 o
  -8   0   6      487.87      489.39      8.71 o
  -7   0   6      233.88      247.37      5.81 o
  -6   0   6        2.23        4.39      1.30 o
  -5   0   6     1372.74     1355.45     11.35 o
  -4   0   6     1213.55     1173.53      8.41 o
  -3   0   6        2.22        2.26      0.52 o
  -2   0   6      527.58      472.55      6.52 o
  -1   0   6      106.52       89.53      1.85 o
   0   0   6      189.67      192.13      1.73 o
   1   0   6      139.85      113.71      1.80 o
   2   0   6     1932.97     1948.11     11.90 o
   3   0   6       12.86        9.19      1.04 o
   4   0   6       96.37       93.23      2.41 o
   5   0   6      249.06      265.69      4.74 o
   6   0   6       45.56       39.09      2.60 o
   7   0   6       61.68       66.07      3.36 o
   8   0   6      103.87      124.40      4.72 o
   9   0   6       16.14       18.08      2.59 o
  10   0   6       27.24       19.71      4.29 o
 -11   1   6        1.88       -3.16      3.23 o
 -10   1   6       13.99        6.85      7.79 o
  -9   1   6       24.15       20.91      6.82 o
  -8   1   6        4.44       -1.44      2.16 o
  -7   1   6       50.65       50.71      3.76 o
  -6   1   6      701.99      724.45      8.61 o
  -5   1   6      180.80      194.70      2.97 o
  -4   1   6        0.07       -0.63      0.63 o
  -3   1   6       12.04       11.50      0.78 o
  -2   1   6       70.59       74.56      1.18 o
  -1   1   6      543.78      519.59      8.98 o
   0   1   6      518.09      497.57      9.91 o
   1   1   6        4.89       11.66      0.86 o
   2   1   6        3.15        4.69      0.78 o
   3   1   6      106.79      111.37      3.64 o
   4   1   6      288.38      296.41      3.97 o
   5   1   6       12.37       11.07      1.17 o
   6   1   6      267.96      287.01      4.49 o
   7   1   6        3.98       -0.52      1.47 o
   8   1   6       14.76        8.99      2.26 o
   9   1   6       14.04       12.17      2.63 o
 -11   2   6        4.78        8.61      4.09 o
 -10   2   6        0.21       -3.27      4.65 o
  -9   2   6       16.26        5.46      3.34 o
  -8   2   6       15.94       18.63      2.85 o
  -7   2   6        2.23        2.59      1.93 o
  -6   2   6       10.18        4.81      1.16 o
  -5   2   6        6.44        4.46      0.92 o
  -4   2   6      107.05      120.04      2.14 o
  -3   2   6      275.81      281.41      3.31 o
  -2   2   6      185.52      207.62      2.15 o
  -1   2   6      233.99      256.71      3.78 o
   0   2   6      336.12      345.95      3.13 o
   1   2   6       28.83        8.75      0.79 o
   2   2   6      246.77      273.29      3.05 o
   3   2   6       96.09      110.15      2.11 o
   4   2   6       62.04       58.84      2.12 o
   5   2   6       39.93       38.18      2.04 o
   6   2   6        1.50       -1.03      1.03 o
   7   2   6       21.90       11.97      2.07 o
   8   2   6       18.95       14.56      2.46 o
   9   2   6       54.63       56.25      6.52 o
 -11   3   6       10.74        6.55      5.49 o
 -10   3   6        7.57        8.66      5.39 o
  -9   3   6        1.23       -2.12      3.73 o
  -8   3   6      169.56      157.41      7.54 o
  -7   3   6      542.77      526.35      7.93 o
  -6   3   6       13.40        7.66      1.33 o
  -5   3   6        7.91        8.30      1.19 o
  -4   3   6      197.44      191.74      2.82 o
  -3   3   6        5.19        1.75      0.50 o
  -2   3   6      123.55      134.75      1.69 o
  -1   3   6       86.78       87.56      1.27 o
   0   3   6       25.39       31.60      1.11 o
   1   3   6       20.30       15.19      1.08 o
   2   3   6        0.90       -0.24      0.62 o
   3   3   6        2.12       -0.38      1.03 o
   4   3   6        1.27       -0.90      0.90 o
   5   3   6        2.48       -0.76      1.15 o
   6   3   6       63.68       53.79      3.02 o
   7   3   6        1.72       -0.91      1.67 o
   8   3   6       17.35       12.50      2.58 o
   9   3   6        2.41        3.92      3.56 o
 -11   4   6       66.55       86.79     10.77 o
 -10   4   6        1.13       -1.91      3.21 o
  -9   4   6       50.27       47.64      4.85 o
  -8   4   6        7.09        4.20      2.38 o
  -7   4   6      192.66      180.73      4.46 o
  -6   4   6       22.74       17.01      1.59 o
  -5   4   6      112.86       89.25      2.52 o
  -4   4   6       66.32       61.64      1.89 o
  -3   4   6        8.97        4.28      0.71 o
  -2   4   6        0.15       -0.45      0.57 o
  -1   4   6      253.69      279.02      3.37 o
   0   4   6       33.65       25.86      1.36 o
   1   4   6      353.47      380.01      3.64 o
   2   4   6       46.48       41.01      1.71 o
   3   4   6       98.10       98.98      2.60 o
   4   4   6      142.24      163.36      3.54 o
   5   4   6       46.06       50.11      2.68 o
   6   4   6        1.93       -1.75      1.75 o
   7   4   6       98.42       98.23      5.62 o
   8   4   6        0.56       -1.09      2.19 o
 -11   5   6        6.47        3.17      5.49 o
 -10   5   6       19.87       20.44     24.18 o
  -9   5   6      100.62      132.47      7.46 o
  -8   5   6        1.09       -0.74      3.91 o
  -7   5   6      434.85      406.93      6.82 o
  -6   5   6      252.73      252.70      4.56 o
  -5   5   6        2.51       -0.21      1.27 o
  -4   5   6       25.73       16.80      1.35 o
  -3   5   6       20.57       16.44      1.20 o
  -2   5   6       98.60       98.37      2.12 o
  -1   5   6       91.82       88.36      2.14 o
   0   5   6      524.51      537.94      5.61 o
   1   5   6       13.24       13.62      1.15 o
   2   5   6      188.80      186.02      3.52 o
   3   5   6      177.79      168.50      3.40 o
   4   5   6      136.22      139.72      4.52 o
   5   5   6       67.18       64.54      3.93 o
   6   5   6      241.71      254.54      7.64 o
   7   5   6        3.02        2.73      2.75 o
   8   5   6       13.74       11.82      2.90 o
 -11   6   6        5.29        2.32      5.49 o
 -10   6   6       23.36       14.04     18.27 o
  -9   6   6        6.25        1.27      9.82 o
  -8   6   6      184.69      189.48     10.33 o
  -7   6   6       28.97       35.13      3.41 o
  -6   6   6      278.50      249.08      5.01 o
  -5   6   6      262.04      257.31      5.34 o
  -4   6   6       30.35       28.64      2.04 o
  -3   6   6       22.59       16.45      1.43 o
  -2   6   6      639.83      654.72      7.45 o
  -1   6   6      106.45       90.01      3.18 o
   0   6   6      144.08      130.01      3.00 o
   1   6   6      679.89      680.76      7.36 o
   2   6   6      441.92      433.03      5.83 o
   3   6   6       47.02       39.67      3.02 o
   4   6   6      139.69      145.30      4.04 o
   5   6   6      310.07      352.82      7.45 o
   6   6   6       30.04       23.88      3.22 o
   7   6   6       45.11       54.71      5.65 o
 -10   7   6        3.43        4.14      4.22 o
  -9   7   6        2.75        2.79      3.23 o
  -8   7   6        9.56        2.70      2.79 o
  -7   7   6       62.84       49.91      5.21 o
  -6   7   6      196.95      204.86      7.33 o
  -5   7   6        1.02       -1.57      1.57 o
  -4   7   6       35.25       21.48      2.03 o
  -3   7   6       81.20       81.49      3.31 o
  -2   7   6      651.62      635.05      9.75 o
  -1   7   6        4.47        2.74      1.61 o
   0   7   6      593.90      602.02     10.61 o
   1   7   6      232.82      244.41      4.59 o
   2   7   6       32.52       33.45      3.69 o
   3   7   6       78.13       81.96      3.78 o
   4   7   6      281.15      297.99      6.32 o
   5   7   6        0.25        2.14      2.14 o
   6   7   6       68.58       85.30      6.08 o
 -10   8   6        0.19        1.79      3.76 o
  -9   8   6        9.14        5.09      3.60 o
  -8   8   6       13.89        9.14      3.05 o
  -7   8   6       20.25       23.67      3.17 o
  -6   8   6        0.16       -0.17      2.06 o
  -5   8   6       73.11       77.54      4.06 o
  -4   8   6       68.51       70.17      3.81 o
  -3   8   6      228.49      227.83      5.60 o
  -2   8   6        1.38        1.88      1.81 o
  -1   8   6        5.14       -1.03      1.80 o
   0   8   6       91.85       79.28      3.46 o
   1   8   6       40.40       28.90      2.81 o
   2   8   6        8.36        3.60      1.97 o
   3   8   6        2.46       -0.43      1.98 o
   4   8   6        1.17       -2.62      2.62 o
   5   8   6        6.35        6.06      3.41 o
  -9   9   6        5.00        7.64      3.18 o
  -8   9   6        6.18        4.51      2.90 o
  -7   9   6       31.03       25.26      3.29 o
  -6   9   6       13.68        6.51      2.68 o
  -5   9   6       24.81       15.93      2.91 o
  -4   9   6        4.07        1.72      2.33 o
  -3   9   6       31.36       21.92      2.98 o
  -2   9   6       65.29       65.26      4.71 o
  -1   9   6        9.90        7.59      2.67 o
   0   9   6       13.74       11.49      2.21 o
   1   9   6       10.87        7.66      2.30 o
   2   9   6        0.01       -1.91      1.91 o
   3   9   6        0.11       -2.36      2.36 o
   4   9   6        7.10        1.14      3.26 o
  -8  10   6       10.56        7.44      3.21 o
  -7  10   6       33.70       25.66      3.37 o
  -6  10   6       17.42       16.87      3.27 o
  -5  10   6       27.47       25.73      3.43 o
  -4  10   6       49.39       49.34      6.64 o
  -3  10   6        2.51        3.35      3.23 o
  -2  10   6       39.29       34.00      3.63 o
  -1  10   6       26.74       18.87      2.85 o
   0  10   6        5.20        2.99      2.25 o
   1  10   6        7.09        4.37      2.64 o
   2  10   6        7.59        6.23      3.20 o
  -6  11   6       15.20       14.42      3.42 o
  -5  11   6        2.05        3.80      2.72 o
  -4  11   6        0.48        1.78      2.84 o
  -3  11   6       21.99       22.16      3.55 o
  -2  11   6       53.77       80.63      6.65 o
  -1  11   6       17.03       17.78      2.81 o
   0  11   6       35.26       44.25      4.97 o
   0 -12   7        0.20       -0.30      3.02 o
   1 -12   7        4.94       -3.35      3.35 o
   2 -12   7        0.00       -3.19      3.19 o
   3 -12   7        0.00       -1.80      3.52 o
   4 -12   7        0.36       -1.69      7.60 o
  -3 -11   7        1.19       -3.19      3.19 o
  -2 -11   7       12.93        5.10      3.29 o
  -1 -11   7        6.71        3.21      3.16 o
   0 -11   7        8.82        8.94      2.69 o
   1 -11   7        1.34       -3.02      3.02 o
   2 -11   7       32.69       27.84      4.12 o
   3 -11   7        1.64        2.18      4.30 o
   4 -11   7        0.07       -3.35      3.35 o
   5 -11   7        7.39        0.92      3.64 o
   6 -11   7       17.83       14.92      5.97 o
  -4 -10   7        9.60       10.48      3.05 o
  -3 -10   7        2.29       -2.76      2.76 o
  -2 -10   7       97.78      109.00      6.70 o
  -1 -10   7      101.29      123.17      6.08 o
   0 -10   7       12.21       13.12      2.96 o
   1 -10   7       21.11       16.54      2.91 o
   2 -10   7       66.83       84.86      5.36 o
   3 -10   7        2.44       -3.00      3.00 o
   4 -10   7        0.48       -2.92      3.25 o
   5 -10   7        7.01        1.96      3.48 o
   6 -10   7       73.56      104.75     11.60 o
   7 -10   7        0.41        7.08      4.41 o
  -6  -9   7      120.91      142.97      6.86 o
  -5  -9   7       39.59       47.85      4.66 o
  -4  -9   7       30.30       20.81      3.05 o
  -3  -9   7       22.52       21.18      3.19 o
  -2  -9   7      211.48      233.48      8.11 o
  -1  -9   7        1.23        3.48      2.30 o
   0  -9   7      119.82      134.14      5.82 o
   1  -9   7        0.99       -1.38      2.03 o
   2  -9   7       11.38        4.95      2.42 o
   3  -9   7        9.52       -1.39      2.43 o
   4  -9   7       15.89       16.66      2.97 o
   5  -9   7       46.63       45.00      4.14 o
   6  -9   7       56.07       64.02     10.49 o
   7  -9   7       74.37      111.76      8.76 o
   8  -9   7       15.17       19.12      4.33 o
  -7  -8   7       16.94       20.80      3.68 o
  -6  -8   7       20.31       22.53      3.85 o
  -5  -8   7       43.89       45.48      3.59 o
  -4  -8   7      131.30      141.21      5.43 o
  -3  -8   7      128.70      139.39      5.23 o
  -2  -8   7       90.88       96.81      5.29 o
  -1  -8   7       71.06       68.90      4.64 o
   0  -8   7       21.71       16.16      2.42 o
   1  -8   7        0.34        0.48      1.94 o
   2  -8   7        1.04       -0.30      0.87 o
   3  -8   7        3.94        3.18      1.79 o
   4  -8   7       49.69       45.91      3.47 o
   5  -8   7        0.04       -0.89      2.33 o
   6  -8   7       85.47      106.34      5.80 o
   7  -8   7       23.10       75.05      8.30 o
   8  -8   7       75.21       50.05      9.71 o
  -8  -7   7        3.48        1.74      5.11 o
  -7  -7   7        8.36       11.30      3.90 o
  -6  -7   7       17.29       13.07      2.91 o
  -5  -7   7       28.00       21.51      2.71 o
  -4  -7   7        7.64        4.62      2.16 o
  -3  -7   7        6.16        2.77      2.06 o
  -2  -7   7       23.90       16.31      2.17 o
  -1  -7   7       42.94       29.83      2.57 o
   0  -7   7       48.19       45.01      3.05 o
   1  -7   7       27.91       24.32      1.89 o
   2  -7   7        9.20        6.32      1.06 o
   3  -7   7       53.39       53.75      2.63 o
   4  -7   7       25.14       21.62      1.99 o
   5  -7   7       87.71       93.73      4.46 o
   6  -7   7       14.52       11.19      3.16 o
   7  -7   7       85.25      120.57      7.55 o
   8  -7   7       14.42       27.54      4.34 o
   9  -7   7        9.30        5.53      3.43 o
  -8  -6   7       16.73       17.83      3.64 o
  -7  -6   7        0.07        1.20      3.83 o
  -6  -6   7        1.12        2.27      2.18 o
  -5  -6   7        9.14        2.06      2.16 o
  -4  -6   7      142.65      128.55      3.99 o
  -3  -6   7       10.19        6.65      1.34 o
  -2  -6   7       64.55       58.97      2.70 o
  -1  -6   7        0.37        0.81      1.72 o
   0  -6   7      196.85      198.43      3.96 o
   1  -6   7        0.20       -0.80      1.21 o
   2  -6   7        4.75        1.08      0.88 o
   3  -6   7       25.22       15.51      1.34 o
   4  -6   7      133.10      119.15      2.99 o
   5  -6   7       87.45       89.00      5.24 o
   6  -6   7        9.48        4.35      2.23 o
   7  -6   7       18.81       15.92      3.27 o
   8  -6   7        1.32        4.89      2.97 o
   9  -6   7        4.62        0.40      3.06 o
  -9  -5   7       92.79      100.07      7.45 o
  -8  -5   7        3.13        2.49      2.91 o
  -7  -5   7        2.08       -1.26      2.71 o
  -6  -5   7       46.49       38.57      3.06 o
  -5  -5   7       10.90        8.22      1.22 o
  -4  -5   7      444.69      421.21      5.52 o
  -3  -5   7       49.51       36.41      1.97 o
  -2  -5   7      549.67      536.32      6.16 o
  -1  -5   7      200.98      203.71      3.44 o
   0  -5   7      250.24      245.25      3.98 o
   1  -5   7      312.85      292.24      4.58 o
   2  -5   7      120.01      105.04      2.52 o
   3  -5   7       29.16       24.82      1.43 o
   4  -5   7      175.38      166.38      4.03 o
   5  -5   7      161.08      162.71      4.44 o
   6  -5   7       50.96       41.36      4.27 o
   7  -5   7        0.49        2.84      2.32 o
   8  -5   7       15.98       10.27      2.99 o
   9  -5   7       21.33        8.85      5.37 o
  10  -5   7        6.63        3.32      3.28 o
 -10  -4   7       64.14       67.11      5.87 o
  -9  -4   7       26.30       12.40      7.70 o
  -8  -4   7       55.99       61.07      6.40 o
  -7  -4   7       47.09       39.67      3.30 o
  -6  -4   7      459.42      444.64      6.19 o
  -5  -4   7        0.16       -0.18      0.84 o
  -4  -4   7      199.97      195.29      3.45 o
  -3  -4   7        7.78        1.70      0.91 o
  -2  -4   7      443.52      460.78      5.27 o
  -1  -4   7       82.74       72.22      2.02 o
   0  -4   7      250.93      242.46      3.49 o
   1  -4   7       23.10       19.56      1.23 o
   2  -4   7       16.42       14.66      1.06 o
   3  -4   7       68.70       76.96      2.29 o
   4  -4   7      141.34      125.86      3.16 o
   5  -4   7       13.69        8.12      1.92 o
   6  -4   7       22.10       20.15      2.48 o
   7  -4   7        0.18        5.16      2.41 o
   8  -4   7       50.14       44.03      4.66 o
   9  -4   7       20.37       15.53      2.93 o
  10  -4   7        2.54       -2.53      2.53 o
 -10  -3   7       24.14       21.14      4.09 o
  -9  -3   7       83.75      100.25      6.32 o
  -8  -3   7       70.18       69.85      5.49 o
  -7  -3   7       34.45       30.29      2.88 o
  -6  -3   7       39.54       37.11      2.11 o
  -5  -3   7      290.26      281.17      4.24 o
  -4  -3   7       15.61       10.34      0.99 o
  -3  -3   7       88.48       87.12      1.92 o
  -2  -3   7       51.25       42.83      1.40 o
  -1  -3   7      603.94      638.07      4.64 o
   0  -3   7       60.58       45.77      1.32 o
   1  -3   7     1052.75     1061.28      7.41 o
   2  -3   7      509.30      500.46      4.27 o
   3  -3   7      271.69      274.41      3.61 o
   4  -3   7      798.48      819.65      8.72 o
   5  -3   7        0.12       -0.58      1.38 o
   6  -3   7      267.78      242.66      5.30 o
   7  -3   7       22.19       22.82      2.62 o
   8  -3   7       58.41       82.36      4.83 o
   9  -3   7       11.66        4.61      2.33 o
  10  -3   7       17.28       14.53      3.99 o
 -10  -2   7      110.08      114.29      7.20 o
  -9  -2   7       16.96        5.98      3.17 o
  -8  -2   7        2.45       -1.83      1.83 o
  -7  -2   7      325.65      320.96      5.40 o
  -6  -2   7      480.74      475.20      5.94 o
  -5  -2   7      111.89      119.46      2.89 o
  -4  -2   7      678.21      662.46      6.23 o
  -3  -2   7       21.66       27.22      1.33 o
  -2  -2   7      302.29      292.21      3.19 o
  -1  -2   7      525.48      501.56      3.75 o
   0  -2   7     1877.41     1924.27     11.66 o
   1  -2   7        7.14        8.69      1.52 o
   2  -2   7     1196.36     1174.93     10.63 o
   3  -2   7      326.15      313.35      4.23 o
   4  -2   7       39.65       35.93      2.10 o
   5  -2   7       16.70        7.40      1.47 o
   6  -2   7      150.95      189.59      4.71 o
   7  -2   7      100.63       73.95      3.66 o
   8  -2   7       29.72       23.30      2.76 o
   9  -2   7       12.43       17.79      3.13 o
  10  -2   7        7.79        5.10      4.77 o
 -11  -1   7       23.98       18.99      5.33 o
 -10  -1   7        0.08       -1.19      2.92 o
  -9  -1   7        0.04        0.33      3.81 o
  -8  -1   7      139.50      153.10      5.89 o
  -7  -1   7       46.03       43.49      2.63 o
  -6  -1   7      431.09      436.24      5.60 o
  -5  -1   7     1337.36     1300.08     11.19 o
  -4  -1   7      134.21      156.00      2.46 o
  -3  -1   7      716.86      736.68      6.23 o
  -2  -1   7      254.73      256.67      3.14 o
  -1  -1   7       26.78       22.03      1.50 o
   0  -1   7      574.90      600.74      4.93 o
   1  -1   7      444.84      431.97      3.57 o
   2  -1   7     1386.27     1399.09      9.87 o
   3  -1   7       33.13       31.12      1.47 o
   4  -1   7       18.33       12.96      1.14 o
   5  -1   7        3.11        0.98      1.34 o
   6  -1   7       22.68       20.67      2.01 o
   7  -1   7       47.82       25.37      2.53 o
   8  -1   7       41.84       59.27      4.38 o
   9  -1   7       29.57       22.65      3.24 o
 -11   0   7        0.89       -4.54      4.54 o
 -10   0   7       56.78       47.93      4.45 o
  -9   0   7       26.90       21.18      2.98 o
  -8   0   7       31.37       33.94      2.75 o
  -7   0   7       23.67       24.44      2.09 o
  -6   0   7       63.98       62.64      2.74 o
  -5   0   7        6.30        4.29      0.68 o
  -4   0   7      103.12      109.66      1.93 o
  -3   0   7        2.81        1.27      0.41 o
  -2   0   7      102.52      113.52      1.60 o
  -1   0   7      312.44      314.90      2.52 o
   0   0   7        2.80        1.45      0.48 o
   1   0   7      116.82      101.97      1.61 o
   2   0   7        0.06        1.00      0.72 o
   3   0   7        0.29        0.43      0.99 o
   4   0   7       69.29       68.14      2.32 o
   5   0   7       34.55       45.94      2.62 o
   6   0   7        0.12        1.79      1.48 o
   7   0   7       40.27       25.05      2.39 o
   8   0   7       16.37       11.61      2.30 o
   9   0   7        4.41        5.50      2.54 o
 -11   1   7        2.02        1.33      4.10 o
 -10   1   7        0.07       -2.57      2.57 o
  -9   1   7        2.61       -2.49      2.49 o
  -8   1   7        3.22       -1.58      1.99 o
  -7   1   7       76.25       77.54      3.83 o
  -6   1   7       48.92       38.27      2.39 o
  -5   1   7      206.16      196.46      3.35 o
  -4   1   7      129.53      128.30      2.24 o
  -3   1   7      749.96      757.03      6.72 o
  -2   1   7        0.06       -0.85      0.85 o
  -1   1   7       82.10       76.48      1.73 o
   0   1   7       19.74       25.44      2.43 o
   1   1   7      110.66      100.53      1.62 o
   2   1   7       11.47       17.61      1.77 o
   3   1   7       43.82       49.16      1.61 o
   4   1   7       59.44       63.39      2.16 o
   5   1   7       46.57       51.38      2.34 o
   6   1   7       89.83       92.06      3.11 o
   7   1   7       62.15       54.95      3.06 o
   8   1   7        1.77       -1.80      1.80 o
   9   1   7       46.01       39.05      5.85 o
 -11   2   7        0.48       -0.42      5.28 o
 -10   2   7       45.70       35.24     25.55 o
  -9   2   7        1.34       -1.08      3.89 o
  -8   2   7        7.73        2.48      2.08 o
  -7   2   7      908.02      889.73     11.49 o
  -6   2   7       53.91       46.26      2.38 o
  -5   2   7        2.88        4.57      1.19 o
  -4   2   7      164.21      147.94      2.55 o
  -3   2   7       27.74       20.52      0.98 o
  -2   2   7      242.66      220.92      4.41 o
  -1   2   7       41.03       52.12      2.40 o
   0   2   7      410.71      388.80      7.35 o
   1   2   7      133.56      142.02      2.08 o
   2   2   7      159.43      138.99      4.52 o
   3   2   7      162.31      148.48      2.70 o
   4   2   7       18.98       14.15      1.34 o
   5   2   7        3.08       -0.67      1.09 o
   6   2   7       17.97       15.31      1.88 o
   7   2   7        1.13       -0.74      1.81 o
   8   2   7        7.24        0.69      2.74 o
   9   2   7       28.85       23.44      3.24 o
 -11   3   7       67.05       93.55     10.98 o
 -10   3   7        0.29       -3.59      4.22 o
  -9   3   7      126.74      126.11      6.24 o
  -8   3   7       92.89       96.36      5.17 o
  -7   3   7       68.02       73.33      4.19 o
  -6   3   7      666.67      645.65      8.05 o
  -5   3   7      755.01      731.34      8.26 o
  -4   3   7       14.80       13.74      1.13 o
  -3   3   7      408.31      444.58      4.17 o
  -2   3   7        0.97        3.94      0.48 o
  -1   3   7        0.41       -0.65      0.65 o
   0   3   7       28.79       22.75      1.64 o
   1   3   7      305.68      277.78      3.33 o
   2   3   7        8.71        6.96      1.01 o
   3   3   7      186.48      195.17      4.77 o
   4   3   7       81.50       80.21      2.48 o
   5   3   7        3.11       -1.34      1.34 o
   6   3   7       35.83       29.90      2.17 o
   7   3   7       22.95       21.02      2.80 o
   8   3   7       38.11       39.72      5.16 o
 -11   4   7        0.44        1.27      5.28 o
 -10   4   7       34.79       35.68      7.18 o
  -9   4   7       18.77       15.01      5.12 o
  -8   4   7       30.62       31.04      3.34 o
  -7   4   7     1012.18      924.56     10.85 o
  -6   4   7      264.39      255.40      4.93 o
  -5   4   7      117.52      116.51      3.08 o
  -4   4   7      354.65      338.17      5.19 o
  -3   4   7        8.34        4.80      0.73 o
  -2   4   7        0.41       -0.47      0.47 o
  -1   4   7      148.52      128.75      1.91 o
   0   4   7      570.82      568.70      5.40 o
   1   4   7      124.50      128.33      2.80 o
   2   4   7      686.90      672.69      6.57 o
   3   4   7       35.84       32.52      1.60 o
   4   4   7        5.20        0.22      1.19 o
   5   4   7        2.75       -1.57      1.57 o
   6   4   7       62.09       73.13      4.65 o
   7   4   7       24.79       25.58      4.96 o
   8   4   7        1.88        1.45      2.79 o
 -11   5   7       59.16       64.17     13.94 o
 -10   5   7        0.04       -3.83      3.83 o
  -9   5   7       51.85       75.71     15.42 o
  -8   5   7       56.82       57.23      6.16 o
  -7   5   7       75.31       54.09      7.60 o
  -6   5   7      294.99      275.73      5.92 o
  -5   5   7      682.00      695.24     10.89 o
  -4   5   7        1.15       -0.13      0.97 o
  -3   5   7        0.02       -0.82      0.82 o
  -2   5   7      186.46      176.35      2.71 o
  -1   5   7        9.13        3.71      0.80 o
   0   5   7       95.89      106.24      2.39 o
   1   5   7      846.72      833.92      7.79 o
   2   5   7        6.08        3.07      1.52 o
   3   5   7       36.32       25.24      1.81 o
   4   5   7       12.96        8.85      1.53 o
   5   5   7       75.35       95.78      4.99 o
   6   5   7       32.54       31.39      3.63 o
   7   5   7        8.79        8.18      2.82 o
 -10   6   7        1.06       -0.06      4.29 o
  -9   6   7       23.43       14.13      4.01 o
  -8   6   7       20.30        8.68      5.72 o
  -7   6   7      137.24      126.08      5.71 o
  -6   6   7       94.43       97.44      4.69 o
  -5   6   7       99.49       85.53      3.04 o
  -4   6   7        0.28       -1.21      1.21 o
  -3   6   7       23.63       18.94      1.55 o
  -2   6   7        5.54        3.32      1.18 o
  -1   6   7      159.44      139.82      3.43 o
   0   6   7       28.36       24.51      2.03 o
   1   6   7        2.38        1.51      1.17 o
   2   6   7       26.66       21.38      2.68 o
   3   6   7        7.28        3.75      1.96 o
   4   6   7      194.13      212.82      5.99 o
   5   6   7        6.99       10.10      2.61 o
   6   6   7       25.83       19.00      3.35 o
 -10   7   7        8.45       11.29      3.52 o
  -9   7   7       27.47       30.37      4.33 o
  -8   7   7        4.44        4.84      3.53 o
  -7   7   7       11.43        7.86      2.41 o
  -6   7   7        4.01        0.03      2.17 o
  -5   7   7       14.83        8.14      1.96 o
  -4   7   7        8.57        9.34      1.88 o
  -3   7   7       45.03       41.99      2.69 o
  -2   7   7       56.72       55.88      2.62 o
  -1   7   7       22.34       22.48      2.03 o
   0   7   7        5.25        5.42      2.06 o
   1   7   7       35.11       22.10      3.44 o
   2   7   7        0.80       -1.86      1.86 o
   3   7   7       70.31       74.47      5.19 o
   4   7   7        8.12        4.66      2.90 o
   5   7   7       10.34        3.36      2.93 o
  -9   8   7       18.83       24.58      4.20 o
  -8   8   7       46.08       42.93      6.30 o
  -7   8   7        0.37       -1.35      2.32 o
  -6   8   7        0.06       -2.05      2.05 o
  -5   8   7        0.49       -2.01      2.01 o
  -4   8   7       94.29       87.92      4.77 o
  -3   8   7        0.02       -0.91      1.98 o
  -2   8   7        1.01       -1.70      2.13 o
  -1   8   7        8.64        6.45      2.31 o
   0   8   7      109.29      117.61      5.56 o
   1   8   7       20.76       10.42      2.67 o
   2   8   7       35.36       28.41      3.29 o
   3   8   7       23.07       19.70      3.22 o
   4   8   7        3.96       -2.62      2.62 o
  -8   9   7       10.63        8.60      2.83 o
  -7   9   7        2.12       -2.29      2.29 o
  -6   9   7        0.04       -2.29      2.29 o
  -5   9   7        5.65        7.17      2.73 o
  -4   9   7       69.45       76.21      5.16 o
  -3   9   7        2.55        3.96      2.48 o
  -2   9   7      219.38      238.68      7.50 o
  -1   9   7      120.53      133.54      5.33 o
   0   9   7        6.94        4.01      2.64 o
   1   9   7       48.15       48.08      4.08 o
   2   9   7        7.63        2.68      2.79 o
   3   9   7        4.39       -2.51      2.51 o
  -7  10   7       31.19       32.86      3.77 o
  -6  10   7       53.22       69.90      5.63 o
  -5  10   7        4.23        2.16      2.75 o
  -4  10   7       57.26       73.83      6.40 o
  -3  10   7      104.79      119.92      6.25 o
  -2  10   7        3.72        3.62      2.64 o
  -1  10   7       67.58       78.31      5.01 o
   0  10   7        7.48        7.26      2.92 o
   1  10   7        1.14       -1.29      2.49 o
   2  10   7        1.52        6.76      7.81 o
  -5  11   7       20.66       21.82      3.77 o
  -4  11   7       11.13       14.18      3.23 o
  -3  11   7        7.82       11.24      3.38 o
  -2  11   7       48.00       52.90      4.88 o
  -1  11   7       15.08       20.79      3.21 o
  -2 -11   8       37.58       40.60      4.94 o
  -1 -11   8       18.72       18.70      3.25 o
   0 -11   8        3.72        5.76      3.05 o
   1 -11   8       10.48        7.33      3.61 o
   2 -11   8       21.16       18.53      3.96 o
   3 -11   8        0.30       -0.66      3.31 o
   4 -11   8        9.60        1.94      3.12 o
   5 -11   8        1.74       -3.06      3.98 o
  -4 -10   8        8.72        2.67      3.32 o
  -3 -10   8       22.36       19.42      3.12 o
  -2 -10   8       23.17       19.24      3.16 o
  -1 -10   8       27.06       26.49      3.41 o
   0 -10   8       58.82       69.85      5.26 o
   1 -10   8       46.08       39.74      4.20 o
   2 -10   8        0.00       -2.36      2.45 o
   3 -10   8      103.27      100.41      6.08 o
   4 -10   8        0.26       -2.78      2.78 o
   5 -10   8        3.21       -1.46      2.83 o
   6 -10   8        0.18       -0.21      2.96 o
  -5  -9   8       34.39       25.94      3.82 o
  -4  -9   8        7.37        2.41      2.62 o
  -3  -9   8        9.16        6.34      2.90 o
  -2  -9   8        6.18        8.76      2.95 o
  -1  -9   8        5.35        7.81      2.63 o
   0  -9   8        1.60        6.69      2.43 o
   1  -9   8        4.95        3.61      2.19 o
   2  -9   8        0.12       -2.43      2.43 o
   3  -9   8        1.22       -1.92      1.92 o
   4  -9   8       23.62       18.08      3.09 o
   5  -9   8        2.20       -0.64      2.37 o
   6  -9   8       27.23       27.46      3.99 o
   7  -9   8       26.38       25.46      3.81 o
  -6  -8   8        0.03        0.56      2.78 o
  -5  -8   8       12.40       11.93      2.70 o
  -4  -8   8        4.95        0.60      2.24 o
  -3  -8   8       18.40       16.08      2.62 o
  -2  -8   8       13.75       11.77      2.46 o
  -1  -8   8       74.50       76.36      4.56 o
   0  -8   8       38.13       41.05      3.34 o
   1  -8   8       41.08       37.45      3.23 o
   2  -8   8        4.26       -0.27      2.29 o
   3  -8   8       62.01       55.85      4.09 o
   4  -8   8       55.11       43.58      4.67 o
   5  -8   8       44.39       43.67      3.87 o
   6  -8   8        9.65        7.86      3.07 o
   7  -8   8        6.61        9.15      2.97 o
   8  -8   8        3.27        5.83      9.71 o
  -7  -7   8       98.07      110.08      6.19 o
  -6  -7   8        4.44       -1.35      2.07 o
  -5  -7   8       16.05       19.86      2.71 o
  -4  -7   8       93.68       90.99      4.37 o
  -3  -7   8        6.37        5.07      2.20 o
  -2  -7   8      211.18      225.28      6.64 o
  -1  -7   8       75.87       80.49      3.32 o
   0  -7   8       86.64       82.22      3.68 o
   1  -7   8       31.26       22.63      2.22 o
   2  -7   8      155.09      165.12      4.24 o
   3  -7   8       60.74       52.68      3.78 o
   4  -7   8       21.97       17.98      2.58 o
   5  -7   8       12.36        9.38      2.80 o
   6  -7   8       14.47        9.73      3.06 o
   7  -7   8        5.43        3.93      3.49 o
   8  -7   8        6.56       14.23      4.84 o
  -8  -6   8        0.15        0.24      3.26 o
  -7  -6   8        0.62       -0.43      3.06 o
  -6  -6   8       30.92       34.44      5.73 o
  -5  -6   8      222.18      230.62      6.39 o
  -4  -6   8        0.60       -1.31      1.31 o
  -3  -6   8      151.53      159.35      3.74 o
  -2  -6   8      223.33      219.48      4.47 o
  -1  -6   8      184.88      205.61      4.30 o
   0  -6   8        1.79        0.79      1.36 o
   1  -6   8      545.34      499.04      6.71 o
   2  -6   8      113.23       92.25      3.18 o
   3  -6   8       10.28        8.52      1.20 o
   4  -6   8      229.04      223.78      4.86 o
   5  -6   8        3.43        4.15      2.68 o
   6  -6   8       35.47       22.20      3.45 o
   7  -6   8        2.62       -2.46      2.48 o
   8  -6   8        8.32       12.94      4.15 o
   9  -6   8       14.85        7.49      3.96 o
  -9  -5   8       17.93        5.54      4.66 o
  -8  -5   8       22.49       20.66      3.85 o
  -7  -5   8       44.84       43.43      4.00 o
  -6  -5   8      103.61       95.27      4.71 o
  -5  -5   8        0.64        0.10      1.80 o
  -4  -5   8        8.52        8.49      1.38 o
  -3  -5   8      242.76      225.52      4.03 o
  -2  -5   8       90.61      101.02      2.90 o
  -1  -5   8      226.11      230.19      4.19 o
   0  -5   8       87.91       80.72      2.77 o
   1  -5   8       30.88       30.60      1.83 o
   2  -5   8      212.93      182.53      3.75 o
   3  -5   8       81.88       69.32      2.21 o
   4  -5   8       56.47       57.37      3.06 o
   5  -5   8      245.75      252.61      5.89 o
   6  -5   8        0.69        3.51      2.80 o
   7  -5   8        7.81       -0.54      3.11 o
   8  -5   8       85.74       87.99      6.63 o
   9  -5   8       54.66       78.66     12.27 o
  -9  -4   8       77.50       85.75      6.68 o
  -8  -4   8        0.01       -1.43      2.59 o
  -7  -4   8        5.33        4.64      2.33 o
  -6  -4   8       71.90       85.38      3.82 o
  -5  -4   8      599.89      580.19      6.78 o
  -4  -4   8        3.31        4.78      0.83 o
  -3  -4   8      706.42      690.44      6.04 o
  -2  -4   8       36.67       37.82      1.95 o
  -1  -4   8      544.48      523.37      5.49 o
   0  -4   8       32.52       29.17      2.45 o
   1  -4   8      295.12      276.38      3.63 o
   2  -4   8      135.96      128.29      2.63 o
   3  -4   8        3.87        2.73      0.83 o
   4  -4   8       56.85       57.61      3.89 o
   5  -4   8        3.00       -0.59      1.74 o
   6  -4   8      113.33      115.41      4.94 o
   7  -4   8       23.38       25.03      2.76 o
   8  -4   8       28.21       33.15      3.20 o
   9  -4   8       23.62        4.18      3.07 o
 -10  -3   8       74.37       90.56      8.56 o
  -9  -3   8       13.27        9.62      5.00 o
  -8  -3   8        0.01       -2.33      2.33 o
  -7  -3   8       40.47       41.59      3.65 o
  -6  -3   8       15.45       15.16      1.55 o
  -5  -3   8       42.35       49.11      2.29 o
  -4  -3   8        3.15       -0.26      0.91 o
  -3  -3   8        0.01       -0.63      0.63 o
  -2  -3   8       87.40       83.84      1.83 o
  -1  -3   8       89.09       81.93      1.64 o
   0  -3   8       27.00       22.58      1.12 o
   1  -3   8        2.37        2.39      0.71 o
   2  -3   8      308.52      291.27      3.67 o
   3  -3   8      575.69      569.73      5.94 o
   4  -3   8       50.35       53.50      3.27 o
   5  -3   8      118.55      111.06      3.80 o
   6  -3   8      107.59      131.88      5.26 o
   7  -3   8        5.10        1.84      1.86 o
   8  -3   8       20.69       21.39      2.84 o
   9  -3   8       23.14       20.75      3.99 o
 -10  -2   8        0.58        3.02      4.11 o
  -9  -2   8        2.72       -1.78      2.97 o
  -8  -2   8        0.56       -1.76      1.76 o
  -7  -2   8        2.84        2.20      1.52 o
  -6  -2   8       81.60       66.27      3.72 o
  -5  -2   8       36.27       41.31      2.13 o
  -4  -2   8        6.85        4.41      0.99 o
  -3  -2   8        6.21        3.68      0.90 o
  -2  -2   8        1.22       -0.57      0.59 o
  -1  -2   8       34.52       28.78      1.12 o
   0  -2   8       63.14       59.09      1.49 o
   1  -2   8      143.67      136.13      2.19 o
   2  -2   8       58.91       74.32      3.18 o
   3  -2   8      188.23      189.12      3.15 o
   4  -2   8       33.93       47.18      2.88 o
   5  -2   8        1.97        4.01      1.49 o
   6  -2   8       20.02       23.09      2.59 o
   7  -2   8        4.23       -0.96      2.06 o
   8  -2   8       18.70       24.92      4.79 o
   9  -2   8       15.83       15.98      3.22 o
 -10  -1   8        3.22       -2.44      4.01 o
  -9  -1   8        0.04       -2.21      2.21 o
  -8  -1   8      104.38       99.49      4.22 o
  -7  -1   8       42.34       32.64      2.29 o
  -6  -1   8       53.05       42.20      2.37 o
  -5  -1   8      249.16      247.61      3.55 o
  -4  -1   8       53.51       47.31      1.90 o
  -3  -1   8      190.59      193.86      2.74 o
  -2  -1   8       54.77       40.63      1.40 o
  -1  -1   8        0.63        0.01      0.54 o
   0  -1   8      108.92      122.24      1.85 o
   1  -1   8        3.62        1.53      0.94 o
   2  -1   8      275.49      263.28      2.95 o
   3  -1   8      100.13       87.41      2.42 o
   4  -1   8      145.67      128.47      2.86 o
   5  -1   8      425.04      451.08      9.38 o
   6  -1   8       18.18       11.97      2.02 o
   7  -1   8        1.32        1.54      1.75 o
   8  -1   8       51.74       43.66      4.68 o
   9  -1   8        1.03        1.31      4.17 o
 -11   0   8       16.32       14.41      4.15 o
 -10   0   8        0.03       -2.94      2.94 o
  -9   0   8       73.78       76.54      4.76 o
  -8   0   8       33.31       27.80      2.77 o
  -7   0   8       11.07       10.12      2.02 o
  -6   0   8      231.15      221.84      4.30 o
  -5   0   8      466.55      448.82      4.94 o
  -4   0   8      258.42      256.99      2.99 o
  -3   0   8      627.28      608.35      5.26 o
  -2   0   8      107.65      103.68      1.64 o
  -1   0   8        1.11        0.60      1.09 o
   0   0   8      262.41      251.86      2.20 o
   1   0   8      826.74      827.59      6.96 o
   2   0   8       13.33        8.84      0.73 o
   3   0   8       86.49       78.67      2.17 o
   4   0   8      677.48      689.78      7.61 o
   5   0   8        2.43        2.14      1.13 o
   6   0   8        6.66        2.89      1.65 o
   7   0   8       45.59       45.39      3.47 o
   8   0   8        0.38       -0.42      2.13 o
   9   0   8       21.30       11.86      2.87 o
 -11   1   8       14.47       10.10      3.80 o
 -10   1   8       24.97       34.62      4.29 o
  -9   1   8       12.50        8.88      5.06 o
  -8   1   8        4.93       -2.03      2.03 o
  -7   1   8     1396.96     1404.08     13.40 o
  -6   1   8      179.50      160.65      3.45 o
  -5   1   8       97.33       92.33      2.20 o
  -4   1   8      778.05      767.00      6.52 o
  -3   1   8       12.11       12.21      0.79 o
  -2   1   8      131.75      124.86      3.57 o
  -1   1   8      298.15      294.30      5.58 o
   0   1   8      489.49      463.10      7.03 o
   1   1   8        5.50        6.10      0.58 o
   2   1   8      875.58      859.19      7.80 o
   3   1   8      372.38      362.63      3.88 o
   4   1   8        0.23       -0.98      0.98 o
   5   1   8        5.59        6.33      1.23 o
   6   1   8       62.44       75.36      3.27 o
   7   1   8       14.67       12.71      2.14 o
   8   1   8       22.57       13.61      2.99 o
 -11   2   8       64.70       78.88      7.39 o
 -10   2   8        0.02        1.29      3.79 o
  -9   2   8       68.82       85.08      6.75 o
  -8   2   8       33.03       29.48      3.11 o
  -7   2   8       20.92       25.03      2.13 o
  -6   2   8      659.20      656.47      7.59 o
  -5   2   8      608.35      602.07      6.59 o
  -4   2   8       15.44       17.48      1.24 o
  -3   2   8       37.79       40.22      1.84 o
  -2   2   8       13.68       11.96      1.57 o
  -1   2   8      433.59      437.95      7.47 o
   0   2   8      224.55      219.95      5.81 o
   1   2   8     1022.84     1007.10      7.97 o
   2   2   8        1.05       -0.20      0.76 o
   3   2   8      145.16      126.85      2.22 o
   4   2   8       21.96       14.56      1.33 o
   5   2   8        0.27       -1.11      1.11 o
   6   2   8        7.31        4.05      1.60 o
   7   2   8       43.28       60.84      4.82 o
   8   2   8        0.24       -0.93      2.94 o
 -11   3   8        1.53       -1.13     10.98 o
 -10   3   8        0.28       -1.85      3.91 o
  -9   3   8        1.88        0.11      7.60 o
  -8   3   8        1.41        1.09      3.34 o
  -7   3   8      740.54      744.35     11.74 o
  -6   3   8        6.35        6.19      1.70 o
  -5   3   8      195.98      181.22      5.96 o
  -4   3   8      105.78      104.07      2.47 o
  -3   3   8        7.06        5.63      0.60 o
  -2   3   8        0.28       -0.91      0.91 o
  -1   3   8      198.83      172.97      4.22 o
   0   3   8      223.72      230.28      6.12 o
   1   3   8      424.07      397.40      4.20 o
   2   3   8      373.59      364.09      5.49 o
   3   3   8        3.71        3.47      1.24 o
   4   3   8        9.55        3.75      1.27 o
   5   3   8       15.78        8.78      1.60 o
   6   3   8       19.69       23.23      2.40 o
   7   3   8        1.73        0.11      2.78 o
   8   3   8        2.11        0.86      2.66 o
 -11   4   8        0.15       -7.18      7.18 o
 -10   4   8        3.85        5.76      3.99 o
  -9   4   8        2.71       -1.58      6.15 o
  -8   4   8        8.63        4.67      5.62 o
  -7   4   8        1.77        2.24      2.19 o
  -6   4   8      416.73      386.74     10.73 o
  -5   4   8      163.15      158.73      4.39 o
  -4   4   8       41.22       37.71      1.53 o
  -3   4   8        0.16       -0.53      0.53 o
  -2   4   8       15.81       11.06      0.54 o
  -1   4   8      160.83      148.58      1.71 o
   0   4   8       28.40       23.59      1.81 o
   1   4   8      174.71      155.62      2.70 o
   2   4   8       13.16        6.61      1.21 o
   3   4   8        0.29       -1.12      1.12 o
   4   4   8        4.43       -1.55      1.55 o
   5   4   8       26.57       24.88      2.35 o
   6   4   8       35.05       26.32      4.46 o
   7   4   8        5.31        6.19      3.40 o
 -10   5   8       15.49       24.63      4.62 o
  -9   5   8        0.00        0.00      5.60 o
  -8   5   8        1.95        0.62      3.48 o
  -7   5   8        0.07       -2.37      2.37 o
  -6   5   8       36.38        7.97      6.48 o
  -5   5   8       25.42       23.03      2.69 o
  -4   5   8       62.33       48.40      2.28 o
  -3   5   8       10.45        8.72      0.89 o
  -2   5   8       79.03       77.75      1.65 o
  -1   5   8        8.90        7.92      0.78 o
   0   5   8        0.86        0.91      0.83 o
   1   5   8        8.51        7.26      1.74 o
   2   5   8        1.06       -1.89      1.89 o
   3   5   8       29.73       19.87      2.47 o
   4   5   8       94.24       97.54      5.43 o
   5   5   8       28.88       21.51      3.37 o
   6   5   8        0.03        0.32      3.64 o
 -10   6   8        0.00        3.90      4.51 o
  -9   6   8       66.24       84.87     12.46 o
  -8   6   8       32.48       40.83      5.38 o
  -7   6   8        0.44        2.71      3.17 o
  -6   6   8       65.36       55.25      3.78 o
  -5   6   8       39.36       33.05      3.00 o
  -4   6   8       63.60       74.88      3.77 o
  -3   6   8      193.83      181.79      4.12 o
  -2   6   8      206.64      203.36      3.58 o
  -1   6   8      241.39      237.15      6.14 o
   0   6   8      290.98      290.15      6.87 o
   1   6   8       11.88        9.04      2.24 o
   2   6   8        0.83       -1.90      1.90 o
   3   6   8       53.90       53.78      5.46 o
   4   6   8       36.27       48.40      5.05 o
   5   6   8        0.05       -2.73      2.73 o
   6   6   8       20.75       12.40      6.14 o
  -9   7   8       53.19       72.05     10.05 o
  -8   7   8       87.93      118.90      8.36 o
  -7   7   8      197.15      210.84      6.73 o
  -6   7   8       27.21       30.70      2.97 o
  -5   7   8        0.03        0.92      1.91 o
  -4   7   8      200.71      198.91      5.37 o
  -3   7   8      119.72      126.71      4.56 o
  -2   7   8        0.12       -0.94      1.55 o
  -1   7   8      109.23      121.83      4.40 o
   0   7   8       54.06       48.20      4.24 o
   1   7   8        2.22       -1.04      2.04 o
   2   7   8       31.76       29.45      3.32 o
   3   7   8       45.83       48.47      5.73 o
   4   7   8        1.36       -2.01      2.64 o
   5   7   8       39.36       58.50      6.87 o
  -9   8   8       52.70       64.37      7.03 o
  -8   8   8       36.30       41.92      5.88 o
  -7   8   8        6.03        3.50      2.42 o
  -6   8   8       70.87       55.47      5.82 o
  -5   8   8       53.34       58.63      4.32 o
  -4   8   8        7.50        7.95      2.34 o
  -3   8   8       22.05       17.58      2.67 o
  -2   8   8       52.83       46.26      3.69 o
  -1   8   8       37.63       31.49      2.75 o
   0   8   8        7.09        9.51      2.34 o
   1   8   8       98.38      117.28      5.54 o
   2   8   8       15.29        7.03      2.65 o
   3   8   8        3.75        1.80      2.45 o
   4   8   8       37.96       53.41      9.82 o
  -8   9   8        9.58        6.90      2.96 o
  -7   9   8        5.72        4.92      2.60 o
  -6   9   8       18.31       19.91      3.02 o
  -5   9   8        3.92        2.90      2.50 o
  -4   9   8       38.85       39.76      4.31 o
  -3   9   8       24.02       17.58      2.74 o
  -2   9   8        4.14        6.26      2.58 o
  -1   9   8       72.12       74.97      4.43 o
   0   9   8       26.85       24.92      3.08 o
   1   9   8        1.81       -2.45      2.45 o
   2   9   8       25.35       17.71      3.33 o
  -6  10   8       23.99       29.02      3.69 o
  -5  10   8        8.08        5.69      2.68 o
  -4  10   8        1.97        2.77      2.74 o
  -3  10   8        6.53        5.07      2.80 o
  -2  10   8        5.11        3.93      2.84 o
  -1  10   8        1.45       -1.56      2.09 o
   0  10   8        0.30       -0.14      2.61 o
  -1 -11   9        7.35        6.39      3.87 o
   0 -11   9        3.98        0.52      3.31 o
   1 -11   9       11.13        5.48      3.15 o
   2 -11   9        1.69       -3.41      3.41 o
   3 -11   9        7.51        1.31      3.04 o
  -3 -10   9        4.79        3.41      3.28 o
  -2 -10   9        4.16        9.61      2.97 o
  -1 -10   9       19.94       31.53      5.08 o
   0 -10   9        0.96        1.81      3.15 o
   1 -10   9        6.83        3.46      3.18 o
   2 -10   9        2.82       -2.34      2.34 o
   3 -10   9        2.68       -3.13      3.13 o
   4 -10   9        3.25       -0.20      3.08 o
   5 -10   9        0.57       -3.56      3.56 o
  -5  -9   9        6.67       10.59      3.02 o
  -4  -9   9        4.76        3.43      2.51 o
  -3  -9   9       63.18       72.75      5.07 o
  -2  -9   9        8.76       10.46      2.51 o
  -1  -9   9       93.34      119.18      6.26 o
   0  -9   9       62.29       84.38      5.48 o
   1  -9   9        0.75        1.96      2.55 o
   2  -9   9       12.43        3.68      2.80 o
   3  -9   9        0.22       -2.31      2.31 o
   4  -9   9        6.61        7.52      2.73 o
   5  -9   9       35.30       24.16      3.63 o
   6  -9   9       37.35       35.00      5.46 o
  -6  -8   9        1.04        3.53      3.39 o
  -5  -8   9       63.14       73.61      5.60 o
  -4  -8   9       91.09      102.47      5.16 o
  -3  -8   9       11.92        9.86      2.65 o
  -2  -8   9      258.27      286.34      7.83 o
  -1  -8   9      151.31      171.94      6.85 o
   0  -8   9       22.17       28.38      3.94 o
   1  -8   9      283.39      308.67      7.00 o
   2  -8   9       86.81       89.53      5.02 o
   3  -8   9        4.82       -2.06      2.33 o
   4  -8   9       17.71       17.67      2.93 o
   5  -8   9       45.27       36.44      3.71 o
   6  -8   9        0.15        2.85      2.80 o
   7  -8   9       12.49        7.23      4.51 o
  -7  -7   9       36.60       33.44      5.00 o
  -6  -7   9      122.16      150.20      7.56 o
  -5  -7   9       57.58       61.31      5.28 o
  -4  -7   9       41.02       41.10      3.26 o
  -3  -7   9      195.20      196.14      5.38 o
  -2  -7   9       63.41       61.42      3.82 o
  -1  -7   9      419.63      406.53      6.30 o
   0  -7   9        2.21        4.85      1.71 o
   1  -7   9      154.04      164.48      4.36 o
   2  -7   9       28.75       19.90      3.04 o
   3  -7   9       54.37       50.38      4.49 o
   4  -7   9      158.59      156.84      6.28 o
   5  -7   9       42.23       32.07      3.50 o
   6  -7   9       35.76       35.80      5.55 o
   7  -7   9       10.35       12.83      4.54 o
   8  -7   9       18.78       17.95      7.81 o
  -8  -6   9       16.67       24.54      5.00 o
  -7  -6   9        3.60        2.22      4.06 o
  -6  -6   9       24.26       15.84      2.50 o
  -5  -6   9      126.07      138.07      5.07 o
  -4  -6   9      163.99      168.08      5.24 o
  -3  -6   9        6.12        6.46      1.70 o
  -2  -6   9      226.50      235.35      4.71 o
  -1  -6   9        1.78        2.10      1.47 o
   0  -6   9      155.49      132.43      3.62 o
   1  -6   9        0.16        0.29      1.25 o
   2  -6   9      226.95      222.24      4.31 o
   3  -6   9       38.20       35.18      2.41 o
   4  -6   9        0.77       -2.08      2.08 o
   5  -6   9       22.85       21.89      3.27 o
   6  -6   9        3.56       -2.62      2.72 o
   7  -6   9        0.15       -2.94      2.94 o
   8  -6   9       17.27       20.26      4.20 o
  -8  -5   9        2.70       -2.59      5.19 o
  -7  -5   9       10.64        5.57      2.64 o
  -6  -5   9        0.03       -2.18      2.18 o
  -5  -5   9       12.41        8.38      2.30 o
  -4  -5   9        2.22       -1.06      1.06 o
  -3  -5   9       11.06        7.94      1.31 o
  -2  -5   9       32.79       25.54      1.70 o
  -1  -5   9      170.70      166.48      3.66 o
   0  -5   9       51.17       48.02      2.40 o
   1  -5   9      170.46      159.42      3.43 o
   2  -5   9       21.72       20.78      1.63 o
   3  -5   9       90.06       87.97      3.02 o
   4  -5   9      130.16      140.05      3.76 o
   5  -5   9       40.59       26.10      2.74 o
   6  -5   9       68.56       73.00      4.42 o
   7  -5   9        1.60        3.01      2.48 o
   8  -5   9       45.69       45.18      5.79 o
  -9  -4   9        8.76        4.65      4.25 o
  -8  -4   9       19.49       10.36      4.48 o
  -7  -4   9       26.45       19.36      2.93 o
  -6  -4   9        1.89       -1.96      1.96 o
  -5  -4   9       20.31       13.39      2.26 o
  -4  -4   9       17.12        8.66      1.08 o
  -3  -4   9        0.02       -0.87      0.87 o
  -2  -4   9       15.11       12.38      1.15 o
  -1  -4   9       36.42       47.92      2.19 o
   0  -4   9      227.05      224.46      3.25 o
   1  -4   9       44.55       43.02      1.95 o
   2  -4   9       24.12       18.38      1.34 o
   3  -4   9        1.81       -0.15      0.96 o
   4  -4   9        1.96       -1.24      1.24 o
   5  -4   9        4.29       -0.42      1.71 o
   6  -4   9       58.37       64.05      4.58 o
   7  -4   9        9.31        7.32      3.32 o
   8  -4   9       37.47       31.66      3.79 o
   9  -4   9       16.47       15.63      7.39 o
  -9  -3   9       25.47       18.43     10.14 o
  -8  -3   9       12.77       10.48      2.94 o
  -7  -3   9       20.90       17.21      2.48 o
  -6  -3   9      176.38      161.75      4.37 o
  -5  -3   9       56.30       54.79      2.66 o
  -4  -3   9        0.02       -0.90      0.90 o
  -3  -3   9      156.39      155.82      2.78 o
  -2  -3   9        0.75       -0.65      0.65 o
  -1  -3   9      210.89      217.21      2.77 o
   0  -3   9      150.72      163.89      2.57 o
   1  -3   9       39.39       37.92      1.83 o
   2  -3   9      444.18      455.92      4.93 o
   3  -3   9       56.91       52.55      1.85 o
   4  -3   9       50.08       39.20      2.76 o
   5  -3   9       68.46       67.37      3.95 o
   6  -3   9       20.60       19.58      2.68 o
   7  -3   9        7.45        2.82      2.27 o
   8  -3   9       29.77       21.32      3.60 o
   9  -3   9       15.57       10.03      3.38 o
 -10  -2   9        0.23       -3.79      3.79 o
  -9  -2   9        0.81       -4.84      4.84 o
  -8  -2   9      176.07      187.23      8.46 o
  -7  -2   9      529.95      521.32      7.98 o
  -6  -2   9        0.54        3.14      1.51 o
  -5  -2   9     1027.38     1004.34      8.98 o
  -4  -2   9      219.70      204.37      3.36 o
  -3  -2   9      106.65      101.36      2.51 o
  -2  -2   9       78.29       77.14      1.83 o
  -1  -2   9      353.30      354.40      4.09 o
   0  -2   9       81.48       73.28      1.84 o
   1  -2   9      222.10      212.80      2.82 o
   2  -2   9      361.51      354.70      4.53 o
   3  -2   9       47.38       42.02      2.15 o
   4  -2   9        4.92        5.60      1.62 o
   5  -2   9      156.18      178.82      5.14 o
   6  -2   9       42.54       33.66      4.24 o
   7  -2   9        1.79       -2.06      2.31 o
   8  -2   9       58.57       76.26      6.70 o
   9  -2   9        0.34        3.38      5.28 o
 -10  -1   9        4.08        4.66      3.28 o
  -9  -1   9      104.08      119.27      6.22 o
  -8  -1   9       30.87       32.20      3.08 o
  -7  -1   9       30.50       43.12      3.78 o
  -6  -1   9      491.23      478.17      7.62 o
  -5  -1   9      439.96      416.48      4.94 o
  -4  -1   9      288.08      268.78      3.51 o
  -3  -1   9      345.21      346.37      4.20 o
  -2  -1   9      223.85      189.78      2.64 o
  -1  -1   9        2.14       -0.07      0.56 o
   0  -1   9      828.00      767.14      6.13 o
   1  -1   9     1896.25     1868.64     13.16 o
   2  -1   9      297.88      310.91      4.09 o
   3  -1   9      927.16      902.21      9.02 o
   4  -1   9      188.42      199.70      4.77 o
   5  -1   9      101.59       89.58      4.05 o
   6  -1   9       20.62       14.80      2.46 o
   7  -1   9       98.95      129.39      6.03 o
   8  -1   9        1.69        2.12      2.51 o
 -10   0   9       35.16       34.07      4.01 o
  -9   0   9        4.69        0.10      2.68 o
  -8   0   9        0.03       -2.25      2.25 o
  -7   0   9      577.50      589.72      8.36 o
  -6   0   9      179.27      161.09      3.81 o
  -5   0   9        0.12        1.94      0.87 o
  -4   0   9      607.74      604.20      5.57 o
  -3   0   9      367.85      342.84      3.49 o
  -2   0   9        0.13       -0.59      0.59 o
  -1   0   9      965.59      904.12     10.94 o
   0   0   9      224.98      217.98      4.36 o
   1   0   9      681.15      673.55      5.32 o
   2   0   9      813.78      803.60      6.93 o
   3   0   9       42.95       39.47      2.10 o
   4   0   9      115.44      112.48      2.65 o
   5   0   9       75.04       90.79      4.06 o
   6   0   9        0.17        1.82      1.71 o
   7   0   9        2.28       -0.99      1.80 o
   8   0   9       25.20       21.56      3.59 o
 -10   1   9        7.24        1.08      3.10 o
  -9   1   9       27.62       21.77      4.33 o
  -8   1   9        0.02       -1.36      2.36 o
  -7   1   9        3.52        4.42      1.89 o
  -6   1   9       49.64       45.35      2.03 o
  -5   1   9      120.27      109.33      2.29 o
  -4   1   9      365.66      352.57      3.75 o
  -3   1   9      339.72      350.39      4.70 o
  -2   1   9      107.47       92.21      2.50 o
  -1   1   9       66.25       60.56      2.17 o
   0   1   9      535.71      498.64      9.06 o
   1   1   9      404.16      401.84      4.77 o
   2   1   9       17.39       20.74      2.46 o
   3   1   9       89.26       78.29      2.52 o
   4   1   9      144.03      149.30      2.94 o
   5   1   9        0.04       -1.28      1.28 o
   6   1   9       11.17        7.86      2.25 o
   7   1   9       21.50       19.06      2.97 o
   8   1   9        2.17        0.02      3.12 o
 -10   2   9        0.78       -1.56      2.87 o
  -9   2   9       44.63       46.98      5.67 o
  -8   2   9       93.83       81.42      6.01 o
  -7   2   9        0.29        2.66      2.38 o
  -6   2   9        4.68        4.54      1.13 o
  -5   2   9       99.74       88.52      3.17 o
  -4   2   9       38.32       47.81      2.24 o
  -3   2   9       30.06       26.93      2.39 o
  -2   2   9        2.86        0.92      0.95 o
  -1   2   9       26.26       19.95      5.07 o
   0   2   9       67.09       56.97      3.67 o
   1   2   9      156.66      144.85      1.78 o
   2   2   9       86.13       73.88      1.93 o
   3   2   9        2.01       -0.97      0.97 o
   4   2   9        1.02       -1.19      1.19 o
   5   2   9        9.97        1.37      1.74 o
   6   2   9        8.29        4.90      2.31 o
   7   2   9        9.46        6.49      2.79 o
 -10   3   9       21.60       38.72      9.08 o
  -9   3   9       79.51       93.35     12.25 o
  -8   3   9      226.07      228.36      9.58 o
  -7   3   9       94.81      108.63      6.85 o
  -6   3   9       87.00       78.51      4.22 o
  -5   3   9        7.42        2.70      1.27 o
  -4   3   9       12.06        9.71      0.88 o
  -3   3   9       32.03       22.39      3.55 o
  -2   3   9        0.22       -0.74      0.98 o
  -1   3   9       47.32       40.45      4.42 o
   0   3   9       37.43       23.95      2.51 o
   1   3   9       16.00       10.34      0.98 o
   2   3   9        2.59       -0.90      0.92 o
   3   3   9       17.43       12.10      1.95 o
   4   3   9       13.24        8.71      2.13 o
   5   3   9        0.07       -1.00      1.63 o
   6   3   9       23.78       15.71      3.29 o
   7   3   9        1.46        2.52      2.57 o
 -10   4   9      107.96      125.95      7.86 o
  -9   4   9       12.56        3.80      6.87 o
  -8   4   9       86.32       83.61      6.19 o
  -7   4   9      126.56      143.95      7.25 o
  -6   4   9        0.20       -0.91      2.08 o
  -5   4   9        6.80        1.03      1.40 o
  -4   4   9      197.01      176.43      2.55 o
  -3   4   9      247.21      239.32      7.92 o
  -2   4   9      132.90      114.46      3.01 o
  -1   4   9      414.68      402.28      7.81 o
   0   4   9        1.41        1.37      0.54 o
   1   4   9      134.24      131.79      2.33 o
   2   4   9       46.48       34.11      2.25 o
   3   4   9       12.63        8.57      2.10 o
   4   4   9      180.00      186.91      6.07 o
   5   4   9       63.33       62.45      4.62 o
   6   4   9        1.35       -1.95      2.07 o
 -10   5   9       13.21       14.36      8.66 o
  -9   5   9      140.97      174.18     10.98 o
  -8   5   9       58.49       67.94      6.24 o
  -7   5   9       25.65       20.65      5.19 o
  -6   5   9      227.55      234.58      7.97 o
  -5   5   9      252.25      253.74      5.87 o
  -4   5   9       11.43        8.18      1.36 o
  -3   5   9     1089.79     1041.81      9.16 o
  -2   5   9      195.00      172.22      5.34 o
  -1   5   9       10.08        5.11      1.17 o
   0   5   9      848.94      845.13     10.99 o
   1   5   9        5.35        7.25      1.79 o
   2   5   9        5.65        1.55      1.74 o
   3   5   9      159.58      155.08      5.45 o
   4   5   9       82.33       88.45      6.89 o
   5   5   9        0.04       -2.51      3.13 o
   6   5   9       22.69       17.33      5.91 o
  -9   6   9       21.40       24.81      4.78 o
  -8   6   9      120.52      144.41      7.99 o
  -7   6   9      152.55      148.51      6.53 o
  -6   6   9       23.93       29.23      3.17 o
  -5   6   9       29.08       33.77      4.37 o
  -4   6   9      993.62     1034.70     13.42 o
  -3   6   9      165.17      166.67      3.82 o
  -2   6   9      294.45      274.70      4.65 o
  -1   6   9      351.77      354.10      8.15 o
   0   6   9       13.40       14.50      2.26 o
   1   6   9       28.32       25.79      4.85 o
   2   6   9       51.16       42.69      3.37 o
   3   6   9      108.92      110.10      5.39 o
   4   6   9        0.37       -3.06      3.16 o
   5   6   9       73.31       86.72      7.63 o
  -9   7   9       18.99       21.65      3.74 o
  -8   7   9       17.72       21.94      3.66 o
  -7   7   9        1.40        2.04      2.75 o
  -6   7   9      132.56      126.63      5.11 o
  -5   7   9      202.09      229.79      6.28 o
  -4   7   9       45.28       49.74      4.76 o
  -3   7   9      120.38      121.93      5.97 o
  -2   7   9      123.70      117.45      4.52 o
  -1   7   9        0.52       -1.62      1.62 o
   0   7   9       18.32       12.40      2.35 o
   1   7   9        1.61       -0.44      1.87 o
   2   7   9       15.76        7.16      2.54 o
   3   7   9        0.02       -2.77      2.77 o
   4   7   9       51.85       68.59     10.01 o
  -8   8   9       10.64        9.30      3.58 o
  -7   8   9        1.21       -0.47      2.26 o
  -6   8   9        1.14       -0.93      2.23 o
  -5   8   9        5.57        7.42      2.29 o
  -4   8   9        7.37        3.43      3.26 o
  -3   8   9        1.13       -0.31      1.88 o
  -2   8   9       15.06        9.23      2.50 o
  -1   8   9        7.36        4.28      1.93 o
   0   8   9        2.14        0.62      1.87 o
   1   8   9       13.33        6.20      2.56 o
   2   8   9        3.94        1.66      2.59 o
   3   8   9        9.69        6.92      4.27 o
  -7   9   9        0.20        1.41      2.59 o
  -6   9   9        0.26        2.06      2.34 o
  -5   9   9        7.01        5.59      2.51 o
  -4   9   9        4.05        0.84      2.32 o
  -3   9   9       13.83        7.82      2.51 o
  -2   9   9       14.61       11.95      2.63 o
  -1   9   9        0.03       -1.78      1.86 o
   0   9   9        5.15        0.30      2.19 o
   1   9   9        4.23        4.61      2.77 o
  -4  10   9       40.89       39.02      5.06 o
  -3  10   9       10.53       11.92      2.93 o
  -2  10   9       19.74       23.80      2.97 o
  -2 -10  10       12.21       18.33      3.56 o
  -1 -10  10       96.15      133.87      7.71 o
   0 -10  10       93.88      133.42      7.04 o
   1 -10  10        2.81       -0.15      3.31 o
   2 -10  10       27.35       18.49      4.59 o
   3 -10  10       12.45        6.99      5.36 o
   4 -10  10        0.20       -3.80      3.80 o
  -4  -9  10       83.91      111.12      7.43 o
  -3  -9  10       13.46       17.17      3.37 o
  -2  -9  10      172.43      208.46      6.68 o
  -1  -9  10        8.06       15.11      3.13 o
   0  -9  10       48.96       59.57      7.67 o
   1  -9  10        5.96        6.42      2.39 o
   2  -9  10        0.55       -1.31      2.53 o
   3  -9  10        0.71       -2.75      2.75 o
   4  -9  10        7.69        0.14      3.23 o
   5  -9  10       17.88       14.37      4.41 o
  -5  -8  10       13.97       14.46      3.30 o
  -4  -8  10       17.09       15.93      3.16 o
  -3  -8  10       72.11       91.24      4.94 o
  -2  -8  10        7.79        9.36      2.50 o
  -1  -8  10      255.30      281.75      8.80 o
   0  -8  10        0.37        5.46      2.18 o
   1  -8  10        1.26        3.56      2.03 o
   2  -8  10        3.76       -1.83      2.20 o
   3  -8  10        0.17       -2.16      2.16 o
   4  -8  10       44.96       41.94      4.97 o
   5  -8  10       12.01        5.80      3.35 o
   6  -8  10       19.41       17.98      6.02 o
  -6  -7  10        0.07        2.74      2.82 o
  -5  -7  10       29.56       19.63      3.32 o
  -4  -7  10        1.93       -1.54      2.24 o
  -3  -7  10        9.38        6.77      2.33 o
  -2  -7  10       42.62       35.86      2.93 o
  -1  -7  10       45.20       39.84      3.56 o
   0  -7  10        9.73       11.33      2.04 o
   1  -7  10        1.81        1.16      1.83 o
   2  -7  10        0.39       -0.96      1.94 o
   3  -7  10        5.18       -0.28      1.97 o
   4  -7  10        3.61        0.63      2.28 o
   5  -7  10       26.90       29.06      4.72 o
   6  -7  10        1.91        0.96      2.94 o
   7  -7  10        7.17        0.30      3.39 o
  -7  -6  10       10.64       12.54      3.56 o
  -6  -6  10       48.19       51.09      4.18 o
  -5  -6  10        4.15        1.00      2.55 o
  -4  -6  10       12.26        2.38      2.00 o
  -3  -6  10        0.20       -1.88      1.88 o
  -2  -6  10        0.24       -1.48      1.48 o
  -1  -6  10       28.78       16.47      1.95 o
   0  -6  10      296.54      293.14      5.63 o
   1  -6  10       37.57       29.76      2.34 o
   2  -6  10       25.05       24.70      2.77 o
   3  -6  10        8.76        4.60      1.95 o
   4  -6  10        1.74       -1.99      1.99 o
   5  -6  10        2.10       -3.22      3.22 o
   6  -6  10        0.18       -2.86      4.21 o
   7  -6  10       14.59        0.63      5.63 o
  -8  -5  10      154.67      180.99      9.59 o
  -7  -5  10       40.85       33.92      3.89 o
  -6  -5  10       29.41       28.16      3.47 o
  -5  -5  10        2.48       -1.73      1.90 o
  -4  -5  10       34.21       27.00      2.57 o
  -3  -5  10        5.09       -1.48      1.48 o
  -2  -5  10        1.89       -1.30      1.30 o
  -1  -5  10       72.25       70.79      2.87 o
   0  -5  10        3.61        4.38      1.37 o
   1  -5  10       47.61       57.48      2.59 o
   2  -5  10       15.95       12.88      1.85 o
   3  -5  10        0.53       -1.38      1.38 o
   4  -5  10        0.10       -1.59      1.59 o
   5  -5  10       57.18       43.35      7.50 o
   6  -5  10        0.25       -2.87      2.87 o
   7  -5  10       70.39       57.04      6.58 o
   8  -5  10        4.51       -0.93      3.68 o
  -8  -4  10        1.38       -2.95      2.95 o
  -7  -4  10       99.14      106.29      5.98 o
  -6  -4  10      199.43      219.49      9.42 o
  -5  -4  10        0.32       -1.01      1.94 o
  -4  -4  10       14.35       15.40      1.66 o
  -3  -4  10        6.10        2.39      1.26 o
  -2  -4  10        0.22       -1.01      1.01 o
  -1  -4  10      155.82      169.02      3.24 o
   0  -4  10      271.44      260.98      3.61 o
   1  -4  10        9.14        6.85      1.06 o
   2  -4  10       27.21       22.81      1.95 o
   3  -4  10       13.10        5.03      1.73 o
   4  -4  10      155.17      147.70      4.80 o
   5  -4  10        3.43        1.50      2.28 o
   6  -4  10       17.96       15.31      2.86 o
   7  -4  10       13.21       12.43      3.14 o
   8  -4  10       48.68       33.03      6.55 o
  -9  -3  10        5.44        4.60      3.70 o
  -8  -3  10      221.32      249.87      8.32 o
  -7  -3  10       28.20       32.48      3.63 o
  -6  -3  10       63.38       69.22      4.75 o
  -5  -3  10       35.29       33.68      2.96 o
  -4  -3  10       44.53       38.40      1.99 o
  -3  -3  10       10.15       11.36      1.05 o
  -2  -3  10      280.09      277.69      3.32 o
  -1  -3  10       31.49       28.87      2.15 o
   0  -3  10       93.19       92.33      2.28 o
   1  -3  10      142.77      135.57      2.74 o
   2  -3  10      335.84      332.53      4.43 o
   3  -3  10       72.46       65.91      2.42 o
   4  -3  10       81.30       76.25      5.67 o
   5  -3  10      297.18      351.35      8.52 o
   6  -3  10       25.82       13.16      3.05 o
   7  -3  10       16.13       10.78      2.83 o
   8  -3  10       50.93       59.41     10.06 o
  -9  -2  10       76.88       85.05      9.02 o
  -8  -2  10       37.44       39.68      5.79 o
  -7  -2  10      255.97      272.88      6.57 o
  -6  -2  10      358.55      354.46      7.11 o
  -5  -2  10       16.99       19.01      2.00 o
  -4  -2  10       88.05       92.22      2.49 o
  -3  -2  10      108.27      107.76      2.07 o
  -2  -2  10        0.07       -0.61      0.61 o
  -1  -2  10        5.96        4.80      0.75 o
   0  -2  10      120.66      109.57      3.47 o
   1  -2  10      715.74      707.77      7.17 o
   2  -2  10        8.03        8.89      1.18 o
   3  -2  10       46.97       44.97      2.52 o
   4  -2  10      353.74      367.66      8.26 o
   5  -2  10       13.30       13.71      2.49 o
   6  -2  10       33.51       32.43      3.32 o
   7  -2  10       39.76       42.97      5.55 o
   8  -2  10        7.12        7.87      3.07 o
  -9  -1  10       29.89       24.97      3.84 o
  -8  -1  10        0.48        0.98      2.22 o
  -7  -1  10      106.37      124.00      5.09 o
  -6  -1  10       64.29       73.96      4.05 o
  -5  -1  10       28.49       33.09      1.98 o
  -4  -1  10       17.42        9.38      1.13 o
  -3  -1  10        4.17        1.20      0.74 o
  -2  -1  10       57.30       49.89      1.36 o
  -1  -1  10       27.43       25.91      1.35 o
   0  -1  10      325.97      312.67      3.17 o
   2  -1  10      729.58      713.22      8.36 o
   3  -1  10      125.59      152.68      3.30 o
   4  -1  10       80.24       76.74      4.32 o
   5  -1  10       15.28       17.58      2.76 o
   6  -1  10        0.21       -2.08      2.23 o
   7  -1  10        0.90        3.07      2.55 o
   8  -1  10       37.43       35.37      3.82 o
 -10   0  10        1.93       -3.00      3.00 o
  -9   0  10        0.19       -2.57      2.57 o
  -8   0  10        0.41        0.89      2.32 o
  -7   0  10       73.00       67.64      4.34 o
  -6   0  10       28.85       31.23      2.73 o
  -5   0  10       59.96       55.87      2.66 o
  -4   0  10       12.81       10.44      0.93 o
  -3   0  10       10.42        7.53      0.68 o
  -2   0  10      245.32      236.27      4.28 o
  -1   0  10      201.74      219.75      4.72 o
   0   0  10        0.39       -0.80      1.48 o
   1   0  10      106.26      115.13      2.99 o
   2   0  10       70.06       81.58      2.70 o
   3   0  10        0.04        1.29      1.12 o
   4   0  10       21.91       14.18      1.80 o
   5   0  10        3.95        1.57      2.12 o
   6   0  10       32.15       22.90      2.97 o
   7   0  10       26.79       33.21      6.64 o
 -10   1  10        0.11       -2.74      2.74 o
  -9   1  10        0.04       -2.41      2.41 o
  -8   1  10       83.30       82.23      5.88 o
  -7   1  10       42.65       47.33      4.71 o
  -6   1  10      172.73      178.97      4.16 o
  -5   1  10        0.03        0.57      0.97 o
  -4   1  10      358.16      352.45      3.83 o
  -3   1  10      251.76      237.00      5.23 o
  -2   1  10      176.64      178.90      3.26 o
  -1   1  10      330.87      305.27      7.23 o
   0   1  10       28.47       27.18      3.44 o
   1   1  10       51.49       54.41      3.79 o
   2   1  10        0.53        1.69      0.73 o
   3   1  10       20.15       13.66      1.62 o
   4   1  10        9.58        6.44      1.72 o
   5   1  10       69.95       87.53      6.76 o
   6   1  10       10.35        9.54      2.27 o
   7   1  10        6.41        2.79      2.66 o
 -10   2  10        0.23       -0.11      2.90 o
  -9   2  10        1.34       -0.10      2.67 o
  -8   2  10       36.81       32.05      3.41 o
  -7   2  10       52.12       47.45      4.67 o
  -6   2  10      195.49      199.50      4.42 o
  -5   2  10      173.21      165.85      3.44 o
  -4   2  10        5.52        2.66      1.90 o
  -3   2  10      307.89      293.39      8.57 o
  -2   2  10      242.90      229.08      7.33 o
  -1   2  10        2.99        0.60      1.98 o
   0   2  10      225.14      229.64      6.64 o
   1   2  10        3.46        1.02      1.31 o
   2   2  10       18.33       18.19      1.27 o
   3   2  10       59.47       44.38      3.88 o
   4   2  10       23.62       16.49      2.16 o
   5   2  10        5.71        2.26      2.08 o
   6   2  10       40.30       49.34      5.53 o
   7   2  10        2.22       -0.34      2.72 o
 -10   3  10       28.56       23.19     13.10 o
  -9   3  10        3.44        4.93      3.45 o
  -8   3  10      103.39      109.83      6.83 o
  -7   3  10       55.72       70.18      6.86 o
  -6   3  10        0.14        0.07      1.88 o
  -5   3  10       48.27       38.78      2.32 o
  -4   3  10      437.20      450.63     16.53 o
  -3   3  10       51.82       46.12      2.94 o
  -2   3  10      221.39      224.61      7.65 o
  -1   3  10      235.81      213.64      4.35 o
   0   3  10        6.82        6.38      2.06 o
   1   3  10      225.11      211.63      6.75 o
   2   3  10      137.44      134.93      4.20 o
   3   3  10        7.23        6.42      1.92 o
   4   3  10      137.42      147.37      6.00 o
   5   3  10       74.99       91.85      5.36 o
   6   3  10        3.57        2.96      2.55 o
  -9   4  10        8.16       11.69      3.86 o
  -8   4  10       16.58       15.79      3.80 o
  -7   4  10       22.16       26.61      3.83 o
  -6   4  10      245.97      253.13      7.37 o
  -5   4  10      151.28      145.19      4.11 o
  -4   4  10       31.69       30.66      6.33 o
  -3   4  10      439.52      436.99     10.58 o
  -2   4  10      127.17      114.89      5.20 o
  -1   4  10        2.19        1.43      1.55 o
   0   4  10      949.72      921.64     18.81 o
   1   4  10        0.46        2.93      1.67 o
   2   4  10       88.65       79.13      3.96 o
   3   4  10      209.23      224.01      5.92 o
   4   4  10       38.48       42.67      6.72 o
   5   4  10       10.47        7.73      2.57 o
   6   4  10       15.91       14.01      3.04 o
  -9   5  10       13.31       17.74      4.18 o
  -8   5  10       28.68       38.33      6.44 o
  -7   5  10       72.11       74.46      5.73 o
  -6   5  10        5.12        6.31      3.28 o
  -5   5  10       28.89       28.35      2.93 o
  -4   5  10      461.27      466.25     13.46 o
  -3   5  10       18.47       20.45      3.72 o
  -2   5  10      275.44      269.23      6.61 o
  -1   5  10      134.42      131.43      7.24 o
   0   5  10       14.69       15.86      2.85 o
   1   5  10      141.08      142.80      4.21 o
   2   5  10       70.39       71.15      3.88 o
   3   5  10       21.27       21.32      2.70 o
   4   5  10       22.62        9.88      2.76 o
   5   5  10        9.61       12.99      3.57 o
  -9   6  10        3.99        4.39      3.72 o
  -8   6  10        6.63        8.29      3.55 o
  -7   6  10       24.37       21.04      3.14 o
  -6   6  10       52.39       44.80      4.69 o
  -5   6  10        6.23        8.13      2.08 o
  -4   6  10        6.42       12.93      1.80 o
  -3   6  10       49.42       55.65      4.39 o
  -2   6  10        0.63       -1.03      2.23 o
  -1   6  10        0.63       -0.11      1.00 o
   0   6  10       23.44       17.12      1.98 o
   1   6  10        6.10        5.11      1.97 o
   2   6  10        6.54        0.87      2.24 o
   3   6  10        0.95       -2.19      2.19 o
   4   6  10        9.47        1.89      2.80 o
  -8   7  10        0.45        0.47      2.41 o
  -7   7  10       48.79       44.70      7.35 o
  -6   7  10        0.62        0.19      2.18 o
  -5   7  10       15.89       12.31      2.52 o
  -4   7  10        4.74        3.57      1.97 o
  -3   7  10        9.68        8.67      2.04 o
  -2   7  10       32.39       37.34      3.20 o
  -1   7  10        9.59       13.28      1.90 o
   0   7  10        3.14        0.76      1.91 o
   1   7  10       19.28       14.36      2.55 o
   2   7  10        3.67        0.05      2.44 o
   3   7  10        2.68       -1.93      2.58 o
  -7   8  10        0.00       -0.94      3.95 o
  -6   8  10       59.95       67.91      8.93 o
  -5   8  10       28.94       29.31      3.37 o
  -4   8  10       26.08       19.26      2.98 o
  -3   8  10      106.18      119.13      5.70 o
  -2   8  10       25.39       30.94      6.65 o
  -1   8  10        2.28        2.95      1.94 o
   0   8  10       48.99       59.59      4.29 o
   1   8  10       11.11        9.15      2.59 o
  -5   9  10       36.08       33.88      3.97 o
  -4   9  10      102.53      108.03      6.03 o
  -3   9  10        0.08        0.29      2.47 o
  -2   9  10       48.59       50.19      4.28 o
  -1   9  10        8.85        9.32      2.71 o
   0 -10  11        0.84        9.29      6.34 o
   1 -10  11       23.70       21.82      4.22 o
  -3  -9  11        6.64        6.05      3.00 o
  -2  -9  11        5.02        8.56      3.10 o
  -1  -9  11        9.85       12.78      3.40 o
   0  -9  11       25.58       34.87      4.04 o
   1  -9  11        9.29       11.84      3.44 o
   2  -9  11        6.21       -2.73      2.73 o
   3  -9  11        1.34       -2.55      2.55 o
   4  -9  11        9.67        0.83      3.12 o
  -4  -8  11       22.34       24.84      4.27 o
  -3  -8  11       22.06       22.99      3.48 o
  -2  -8  11       28.07       43.99      4.02 o
  -1  -8  11       53.68       80.35      7.55 o
   0  -8  11       51.39       82.18      5.58 o
   1  -8  11       90.46      117.86      8.24 o
   2  -8  11        0.03       -2.16      2.16 o
   3  -8  11        2.63       -2.32      2.57 o
   4  -8  11        0.49       -2.65      2.65 o
   5  -8  11        0.43       -3.24      3.24 o
  -5  -7  11        3.38        2.58      2.89 o
  -4  -7  11       96.74      104.56      5.79 o
  -3  -7  11       64.88       55.16      6.47 o
  -2  -7  11       29.05       22.72      2.73 o
  -1  -7  11        1.19        1.78      2.09 o
   0  -7  11      228.10      242.27      7.62 o
   1  -7  11        4.00        7.17      2.31 o
   2  -7  11        6.81        2.42      2.26 o
   3  -7  11       54.94       50.66      4.19 o
   4  -7  11        0.84       -2.70      2.70 o
   5  -7  11        3.06       -3.04      3.04 o
   6  -7  11        7.26        2.83      3.84 o
  -6  -6  11       26.38       27.02      3.49 o
  -5  -6  11      158.51      186.33      6.73 o
  -4  -6  11       74.31       80.66      4.95 o
  -3  -6  11       56.84       49.85      4.00 o
  -2  -6  11       60.55       68.52      4.30 o
  -1  -6  11       38.26       38.22      4.17 o
   0  -6  11       51.67       62.21      6.66 o
   1  -6  11       82.41       92.61      4.49 o
   2  -6  11       43.06       50.76      4.85 o
   3  -6  11        0.05        0.00      1.98 o
   4  -6  11       24.38       18.65      4.36 o
   5  -6  11        5.12        2.41      3.40 o
   6  -6  11        3.98       -2.95      2.95 o
  -7  -5  11      137.70      167.99      7.40 o
  -6  -5  11      182.41      197.81      6.81 o
  -5  -5  11       10.40        8.07      2.59 o
  -4  -5  11       79.92       81.99      5.86 o
  -3  -5  11        2.06        1.59      1.55 o
  -2  -5  11       33.66       21.13      2.05 o
  -1  -5  11        1.89        4.70      1.60 o
   0  -5  11       70.29       87.91      3.65 o
   1  -5  11       49.20       52.61      3.68 o
   2  -5  11       59.71       60.19      3.59 o
   3  -5  11       64.29       68.69      6.14 o
   4  -5  11        1.06       -2.08      2.08 o
   5  -5  11       14.47        9.58      2.75 o
   6  -5  11        0.83        0.77      4.16 o
   7  -5  11       60.86       81.56      9.29 o
  -8  -4  11       56.04       62.61      7.13 o
  -7  -4  11       14.22        8.45      3.16 o
  -6  -4  11       79.06       86.82      5.68 o
  -5  -4  11      125.22      136.24      5.24 o
  -4  -4  11        8.14        4.55      1.87 o
  -3  -4  11       45.78       46.18      2.41 o
  -2  -4  11        0.13       -1.16      1.16 o
  -1  -4  11       21.31       19.15      1.83 o
   0  -4  11        7.33        9.01      1.11 o
   1  -4  11      161.33      167.76      4.44 o
   2  -4  11       29.71       30.31      2.74 o
   3  -4  11        0.53        0.94      2.32 o
   4  -4  11        9.55        2.66      2.01 o
   5  -4  11       35.82       31.17      5.36 o
   6  -4  11        0.04       -2.42      2.42 o
   7  -4  11        2.00       -0.97      2.99 o
  -8  -3  11        1.30        0.28      4.66 o
  -7  -3  11       22.28       23.13      3.41 o
  -6  -3  11        2.74        2.73      2.49 o
  -5  -3  11       83.40       80.18      4.04 o
  -4  -3  11        7.03        0.24      1.40 o
  -3  -3  11        0.03       -0.88      0.88 o
  -2  -3  11       25.13       20.98      1.48 o
  -1  -3  11       90.33       85.10      2.31 o
   0  -3  11       11.53        9.17      1.14 o
   1  -3  11       25.86       25.84      1.85 o
   2  -3  11       55.23       50.89      3.81 o
   3  -3  11        8.04        7.24      2.03 o
   4  -3  11       44.31       32.93      4.78 o
   5  -3  11       34.53       28.14      3.73 o
   6  -3  11        7.31        3.14      2.62 o
   7  -3  11      143.72      174.83      7.56 o
  -9  -2  11       10.05        1.52      7.93 o
  -8  -2  11       13.32        7.78      4.05 o
  -7  -2  11       14.26       12.11      2.60 o
  -6  -2  11       38.47       26.63      2.79 o
  -5  -2  11       47.72       41.36      3.09 o
  -4  -2  11       11.39        9.47      1.48 o
  -3  -2  11        0.65       -0.77      0.77 o
  -2  -2  11        0.51       -0.49      0.76 o
  -1  -2  11       11.82       10.08      0.96 o
   0  -2  11        5.41        3.50      1.06 o
   1  -2  11        6.19        7.91      1.86 o
   2  -2  11       51.77       51.35      3.06 o
   3  -2  11      102.42      105.43      4.58 o
   4  -2  11      179.53      190.74      8.57 o
   5  -2  11        8.14        3.09      2.29 o
   6  -2  11       14.45        6.21      2.69 o
   7  -2  11       10.44       11.06      3.02 o
  -9  -1  11        2.73        0.92      4.88 o
  -8  -1  11        5.16        7.50      2.71 o
  -7  -1  11       34.22       41.81      3.57 o
  -6  -1  11      154.04      168.13      5.19 o
  -5  -1  11       37.56       35.70      2.54 o
  -4  -1  11      214.08      217.44      3.89 o
  -3  -1  11       36.03       27.43      1.53 o
  -2  -1  11       15.35       11.10      1.05 o
  -1  -1  11        7.60        5.95      0.99 o
   0  -1  11      162.18      169.85      1.91 o
   1  -1  11       30.85       32.61      1.62 o
   2  -1  11      219.43      242.43      4.74 o
   3  -1  11      301.88      304.05      7.70 o
   4  -1  11        5.04        5.67      2.26 o
   5  -1  11       20.69       11.28      2.61 o
   6  -1  11       93.55      103.59      5.85 o
   7  -1  11        1.62        1.29      2.44 o
  -9   0  11        4.32        6.55      3.07 o
  -8   0  11      302.98      305.76      7.45 o
  -7   0  11       27.53       29.88      2.95 o
  -6   0  11      125.67      134.75      5.34 o
  -5   0  11      100.71      123.42      3.56 o
  -4   0  11        4.63        2.60      0.93 o
  -3   0  11      114.60       87.90      3.08 o
  -2   0  11       15.01       13.57      1.88 o
  -1   0  11      557.41      540.70      9.37 o
   0   0  11       29.59       26.48      2.99 o
   1   0  11      195.91      206.63      6.26 o
   2   0  11      385.50      392.05      5.14 o
   3   0  11       27.10       23.83      2.79 o
   4   0  11       89.99      105.76      6.24 o
   5   0  11      181.46      193.85      6.57 o
   6   0  11        0.97       -0.09      2.17 o
   7   0  11       17.05        9.57      2.87 o
  -9   1  11        7.60        6.15      6.80 o
  -8   1  11        9.28        7.45      2.47 o
  -7   1  11      219.02      249.05      6.29 o
  -6   1  11       12.64       13.05      2.12 o
  -5   1  11       12.62        9.33      1.33 o
  -4   1  11       62.17       55.24      4.21 o
  -3   1  11      112.62      114.82      3.29 o
  -2   1  11      503.67      451.53      7.62 o
  -1   1  11        3.32        8.14      3.14 o
   0   1  11      634.69      620.35     10.31 o
   1   1  11       30.62       33.76      4.41 o
   2   1  11       64.49       59.42      3.03 o
   3   1  11       99.52      103.34      4.04 o
   4   1  11       86.30       91.27      4.81 o
   5   1  11        2.44        0.94      2.23 o
   6   1  11      101.94      115.74      6.03 o
  -9   2  11       20.32       17.64      6.07 o
  -8   2  11      136.10      140.74      7.68 o
  -7   2  11        6.71        5.30      2.12 o
  -6   2  11      116.96      124.46      4.24 o
  -5   2  11        1.78        2.18      1.05 o
  -4   2  11       97.42       99.66      3.94 o
  -3   2  11      248.48      235.27      4.26 o
  -2   2  11       96.14      103.26      5.46 o
  -1   2  11      177.72      172.34      5.54 o
   0   2  11      156.75      168.72      5.49 o
   1   2  11       19.37       12.25      2.15 o
   2   2  11        2.48        0.53      1.64 o
   3   2  11      113.49      122.15      4.05 o
   4   2  11       18.69       14.41      2.44 o
   5   2  11      156.49      190.25      6.68 o
   6   2  11        0.82        2.23      2.15 o
  -9   3  11       17.52       19.25      3.49 o
  -8   3  11      121.08      109.46      5.52 o
  -7   3  11      206.44      210.98      6.12 o
  -6   3  11        7.32        6.47      1.74 o
  -5   3  11        7.50        7.21      2.32 o
  -4   3  11       38.16       26.17      2.78 o
  -3   3  11      134.55      131.05      7.40 o
  -2   3  11       15.69        9.63      2.90 o
  -1   3  11        1.05        0.02      2.08 o
   0   3  11       93.07       89.90      4.84 o
   1   3  11        5.05        2.06      1.96 o
   2   3  11       15.13       18.52      2.76 o
   3   3  11       87.25       98.63      4.02 o
   4   3  11      126.58      146.36      5.60 o
   5   3  11        0.00        0.33      2.29 o
  -9   4  11       14.43       13.46      3.69 o
  -8   4  11        2.21        2.86      3.17 o
  -7   4  11        7.48        0.09      4.10 o
  -6   4  11       21.82       19.55      2.47 o
  -5   4  11       10.21        4.42      3.38 o
  -4   4  11       74.50       67.39      6.24 o
  -3   4  11        2.20       -1.35      2.19 o
  -2   4  11        9.36        4.62      2.60 o
  -1   4  11        9.49        8.09      2.46 o
   0   4  11       30.80       34.87      4.91 o
   1   4  11        0.77       -1.34      2.32 o
   2   4  11        0.86       -1.40      1.40 o
   3   4  11       69.03       78.44      4.13 o
   4   4  11        9.72        3.87      2.50 o
   5   4  11       18.52       15.99      2.94 o
  -8   5  11        2.92        3.08      3.07 o
  -7   5  11        1.17       -0.34      2.41 o
  -6   5  11        0.01       -3.57      3.57 o
  -5   5  11       14.33       12.77      3.81 o
  -4   5  11        1.00        2.43      2.61 o
  -3   5  11       19.50       14.22      3.08 o
  -2   5  11      114.68      107.57      5.86 o
  -1   5  11       28.28       18.18      3.20 o
   0   5  11       33.06       25.26      3.28 o
   1   5  11        7.65        4.03      2.51 o
   2   5  11       24.37       16.87      3.15 o
   3   5  11        1.42       -1.31      2.07 o
   4   5  11        0.48        3.68      2.76 o
  -8   6  11        0.33       -2.85      2.91 o
  -7   6  11       56.57       63.14      8.86 o
  -6   6  11       42.21       26.13      5.27 o
  -5   6  11       20.92       17.69      5.12 o
  -4   6  11      181.49      194.63      9.70 o
  -3   6  11       52.80       69.14      8.09 o
  -2   6  11      236.49      256.64     13.18 o
  -1   6  11      118.02      123.03      6.42 o
   0   6  11        4.46        1.77      2.43 o
   1   6  11       48.73       36.79      5.96 o
   2   6  11        5.35        4.16      3.23 o
   3   6  11        0.04       -3.48      3.48 o
  -7   7  11        4.53        4.51      4.87 o
  -6   7  11       70.55       82.21      9.25 o
  -5   7  11       66.74       64.24     11.51 o
  -4   7  11       27.49       26.54      5.77 o
  -3   7  11      202.86      210.32     11.97 o
  -2   7  11       13.99       10.02      4.32 o
  -1   7  11       41.39       30.60      4.45 o
   0   7  11       72.16       88.81      7.17 o
   1   7  11        1.00        0.83      2.67 o
   2   7  11        1.91       -4.01      8.24 o
  -5   8  11       51.46       44.82      6.57 o
  -4   8  11       62.90       57.35      7.51 o
  -3   8  11        1.76        0.33      3.55 o
  -2   8  11       88.02      114.03      8.03 o
  -1   8  11       20.92       17.79      3.66 o
   0   8  11        1.93       -1.27      8.24 o
   0  -9  12       66.70       83.17      7.04 o
   1  -9  12       50.64       68.80     10.18 o
   2  -9  12        0.43        3.66      4.69 o
  -3  -8  12       62.46       83.41      6.71 o
  -2  -8  12       48.95       49.73      4.91 o
  -1  -8  12       59.71      100.23      9.21 o
   0  -8  12      231.27      255.73     12.25 o
   1  -8  12       43.09       72.43     11.65 o
   2  -8  12      108.41      116.17      5.82 o
   3  -8  12       16.98       10.55      3.09 o
   4  -8  12       32.01       17.98      3.80 o
  -4  -7  12        0.26        2.50      3.19 o
  -3  -7  12       82.20       93.73      7.71 o
  -2  -7  12       29.63       29.12      3.84 o
  -1  -7  12       49.93       41.07      4.48 o
   0  -7  12       78.25       94.54      7.62 o
   1  -7  12      124.19      143.53      5.74 o
   2  -7  12        0.58        1.14      2.25 o
   3  -7  12        6.19        0.57      2.36 o
   4  -7  12        0.12       -2.77      2.77 o
   5  -7  12        4.00        1.70      3.73 o
  -5  -6  12       22.35       23.94      3.38 o
  -4  -6  12       36.81       30.10      3.45 o
  -3  -6  12        8.41        2.16      2.62 o
  -2  -6  12        0.40        0.41      2.54 o
  -1  -6  12       21.71       11.98      2.72 o
   0  -6  12      155.48      176.33      8.40 o
   1  -6  12        7.68        7.26      2.10 o
   2  -6  12       78.93       98.35      4.81 o
   3  -6  12        0.01       -1.43      2.60 o
   4  -6  12       11.86        5.36      3.66 o
   5  -6  12        9.09        3.26      3.13 o
  -6  -5  12       21.60       14.89      3.19 o
  -5  -5  12        1.22       -2.26      2.26 o
  -4  -5  12        0.01       -2.09      2.09 o
  -3  -5  12        1.14       -2.05      2.05 o
  -2  -5  12       20.24       13.50      2.42 o
  -1  -5  12        7.03        7.05      2.23 o
   0  -5  12       46.46       53.97      6.39 o
   1  -5  12       18.69       20.52      2.82 o
   2  -5  12        1.66       -0.65      2.27 o
   3  -5  12        3.21        2.71      2.78 o
   4  -5  12        0.87        0.91      2.74 o
   5  -5  12        8.51        9.04      3.32 o
   6  -5  12       15.17        6.83      3.81 o
  -7  -4  12       21.87        9.79      3.23 o
  -6  -4  12        4.44        4.34      2.72 o
  -5  -4  12        2.53        0.04      2.25 o
  -4  -4  12       37.05       32.05      2.97 o
  -3  -4  12        0.91       -1.73      1.73 o
  -2  -4  12       13.19        8.27      1.99 o
  -1  -4  12        1.04       -0.38      1.63 o
   0  -4  12        0.09       -1.70      1.92 o
   1  -4  12       51.65       44.18      3.55 o
   2  -4  12        5.44        6.97      2.72 o
   3  -4  12        2.33        0.57      2.41 o
   4  -4  12        5.22       -1.65      1.99 o
   5  -4  12       18.63       12.11      3.18 o
   6  -4  12       17.02        6.01      3.23 o
  -7  -3  12       14.94       11.05      3.23 o
  -6  -3  12      104.84      102.26      5.68 o
  -5  -3  12      130.52      135.16      5.92 o
  -4  -3  12        0.09       -0.96      1.45 o
  -3  -3  12       10.23       10.77      1.60 o
  -2  -3  12       48.91       54.87      3.11 o
  -1  -3  12       12.07        8.37      1.38 o
   0  -3  12       68.85       67.44      3.16 o
   1  -3  12       55.30       62.82      3.31 o
   2  -3  12       16.49        7.80      2.04 o
   3  -3  12       29.17       23.43      3.05 o
   4  -3  12        4.44        1.90      2.14 o
   5  -3  12        1.14       -2.39      2.39 o
   6  -3  12        0.04       -2.98      2.98 o
  -8  -2  12       14.69       22.71      3.84 o
  -7  -2  12      462.69      493.86      9.31 o
  -6  -2  12      143.97      152.83      5.38 o
  -5  -2  12       27.40       39.06      4.85 o
  -4  -2  12      264.13      265.76      4.98 o
  -3  -2  12       30.11       23.88      1.63 o
  -2  -2  12        5.43        3.41      1.17 o
  -1  -2  12      347.26      367.01      5.45 o
   0  -2  12       63.83       71.90      2.85 o
   1  -2  12      208.31      204.07      5.22 o
   2  -2  12       24.83       18.50      2.22 o
   3  -2  12       20.09       18.06      2.38 o
   4  -2  12        0.59       -2.02      2.02 o
   5  -2  12        0.02       -1.53      2.55 o
   6  -2  12       75.40       79.96      5.67 o
  -8  -1  12      375.09      424.20      8.82 o
  -7  -1  12       11.70       19.96      2.72 o
  -6  -1  12       83.42      109.49      4.71 o
  -5  -1  12      303.20      304.09      6.34 o
  -4  -1  12       26.52       20.62      1.77 o
  -3  -1  12       21.95       21.51      1.28 o
  -2  -1  12      159.29      154.78      4.38 o
  -1  -1  12        1.50        1.71      1.35 o
   0  -1  12      276.91      302.74      7.80 o
   1  -1  12      139.61      132.53      5.50 o
   2  -1  12        1.11        3.78      1.43 o
   3  -1  12       11.47        8.20      1.90 o
   4  -1  12       14.41       15.09      3.11 o
   5  -1  12      136.28      165.13      6.29 o
   6  -1  12        1.75        3.61      2.68 o
  -8   0  12       13.00       16.17      2.98 o
  -7   0  12      163.08      189.51      5.82 o
  -6   0  12       68.68       65.23      5.01 o
  -5   0  12        6.01       11.33      1.77 o
  -4   0  12       91.39      110.54      3.75 o
  -3   0  12       45.44       34.45      2.80 o
  -2   0  12        0.05       -1.47      1.96 o
  -1   0  12      118.66      133.57      5.38 o
   0   0  12       75.87       85.04      4.66 o
   1   0  12        4.31        5.85      1.75 o
   2   0  12        7.11       11.40      1.36 o
   3   0  12       76.50       69.14      4.04 o
   4   0  12       65.04       70.27      4.52 o
   5   0  12        1.81        1.90      2.33 o
   6   0  12       39.82       40.23      5.12 o
  -8   1  12       15.94       13.80      2.79 o
  -7   1  12       13.65        5.92      2.30 o
  -6   1  12        5.75        4.97      1.83 o
  -5   1  12       31.39       31.94      1.97 o
  -4   1  12       78.02       67.60      4.82 o
  -3   1  12        4.78        6.51      1.98 o
  -2   1  12       79.94       80.77      4.53 o
  -1   1  12        1.20       -1.75      1.75 o
   0   1  12       57.26       71.08      4.17 o
   1   1  12       23.33       18.49      2.33 o
   2   1  12       21.19       13.98      2.24 o
   3   1  12       29.64       21.51      3.35 o
   4   1  12        1.11       -1.19      1.90 o
   5   1  12       26.59       22.21      2.99 o
  -8   2  12       14.55        4.70      3.36 o
  -7   2  12        4.64        3.22      2.54 o
  -6   2  12       25.75       26.59      2.38 o
  -5   2  12        2.21        2.33      1.95 o
  -4   2  12        0.60        1.91      1.92 o
  -3   2  12       17.11       11.06      2.33 o
  -2   2  12       43.62       48.59      3.89 o
  -1   2  12        9.93        6.36      1.96 o
   0   2  12       11.65        8.30      1.98 o
   1   2  12       75.94       74.29      4.55 o
   2   2  12       24.05       19.53      2.47 o
   3   2  12        0.12        0.88      2.17 o
   4   2  12       29.26       30.77      3.15 o
   5   2  12        3.04       -1.36      2.01 o
  -8   3  12        2.85        0.59      4.24 o
  -7   3  12       17.79       23.01      6.83 o
  -6   3  12       23.28       14.27      4.15 o
  -5   3  12      148.13      161.54      7.62 o
  -4   3  12        0.56        1.55      2.83 o
  -3   3  12       40.04       42.54      6.54 o
  -2   3  12       18.23       15.19      3.03 o
  -1   3  12        7.48        4.89      2.06 o
   0   3  12        1.53        1.54      1.67 o
   1   3  12       15.94       10.20      2.15 o
   2   3  12        0.72        1.80      1.95 o
   3   3  12       68.44       70.63      5.50 o
   4   3  12        0.06       -0.74      2.14 o
  -8   4  12        0.70        6.97      7.18 o
  -7   4  12       72.18       58.42     11.09 o
  -6   4  12       39.21       32.51      5.26 o
  -5   4  12       10.06       11.73      4.49 o
  -4   4  12      167.19      175.75      8.75 o
  -3   4  12       19.49       18.42      3.30 o
  -2   4  12        0.26        2.33      2.37 o
  -1   4  12       89.11      109.88      6.25 o
   0   4  12        0.50        0.87      2.28 o
   1   4  12       20.80        9.69      2.82 o
   2   4  12       33.28       18.54      3.14 o
   3   4  12       28.50       21.17      4.25 o
   4   4  12        0.42       -5.07      6.55 o
  -7   5  12        8.20       -1.17      5.81 o
  -6   5  12       26.63       28.52      4.66 o
  -5   5  12      239.30      262.84     12.86 o
  -4   5  12       12.35       18.83      3.40 o
  -3   5  12       24.18       22.03      4.24 o
  -2   5  12      130.54      151.29      8.86 o
  -1   5  12       94.69      108.88      7.21 o
   0   5  12        0.97        1.70      2.48 o
   1   5  12      138.00      153.08      7.16 o
   2   5  12       57.87       55.68      6.25 o
   3   5  12        7.23        2.12      9.40 o
  -6   6  12      141.73      184.05     12.78 o
  -5   6  12       22.80       35.69      9.71 o
  -4   6  12       93.57      130.49     11.21 o
  -3   6  12      238.93      275.57     13.98 o
  -2   6  12       16.58       17.44      3.85 o
  -1   6  12       41.77       45.39      6.43 o
   0   6  12       78.08       85.42      6.10 o
   1   6  12        1.51       -2.72      2.72 o
  -5   7  12       47.16       49.35     11.83 o
  -4   7  12       50.65       57.58      8.06 o
  -3   7  12        1.02        0.56      3.59 o
  -2   7  12       43.88       44.68      7.25 o
  -1   7  12        2.07        0.76      2.94 o
   0  -8  13       28.04       31.48      6.58 o
   1  -8  13       21.08        7.81      8.66 o
  -3  -7  13        6.18        1.61      3.26 o
  -2  -7  13        7.78        4.93      3.47 o
  -1  -7  13        2.11        1.51      2.59 o
   0  -7  13       26.95       25.28      4.26 o
   1  -7  13        0.96        4.56      4.51 o
   2  -7  13        2.13       -0.46      2.79 o
   3  -7  13        0.08       -2.48      3.45 o
  -4  -6  13       11.05        6.84      3.16 o
  -3  -6  13        6.82        1.82      2.96 o
  -2  -6  13        8.52        3.67      2.44 o
  -1  -6  13       14.33        4.88      2.51 o
   0  -6  13        1.76        3.27      2.38 o
   1  -6  13        0.00        2.25      2.54 o
   2  -6  13        1.04       -2.51      2.51 o
   3  -6  13        0.01       -2.04      3.28 o
   4  -6  13       13.10        2.92      3.76 o
  -5  -5  13        0.02       -2.85      2.85 o
  -4  -5  13       31.02       20.40      2.96 o
  -3  -5  13        0.95       -2.30      2.30 o
  -2  -5  13        8.68        1.94      2.39 o
  -1  -5  13        8.24        8.86      2.35 o
   0  -5  13        5.95        5.56      2.38 o
   1  -5  13       13.70       11.53      3.20 o
   2  -5  13        3.77        2.89      3.03 o
   3  -5  13       64.94       86.04      6.44 o
   4  -5  13        6.59        5.13      3.19 o
  -6  -4  13       42.84       42.01      3.76 o
  -5  -4  13       90.41       85.37      4.96 o
  -4  -4  13        0.01       -2.01      2.01 o
  -3  -4  13       79.95       79.14      4.40 o
  -2  -4  13       51.53       60.64      6.78 o
  -1  -4  13       19.41       12.55      2.23 o
   0  -4  13      129.55      137.76      6.64 o
   1  -4  13       73.29       83.80      4.66 o
   2  -4  13        0.05        2.82      2.74 o
   3  -4  13       71.46       67.92      5.69 o
   4  -4  13       16.18       12.56      3.45 o
   5  -4  13       19.94        6.54      3.54 o
  -7  -3  13      124.86      130.51     14.36 o
  -6  -3  13        6.72       11.69      2.63 o
  -5  -3  13       30.64       33.93      2.75 o
  -4  -3  13      299.31      337.32      6.50 o
  -3  -3  13        0.96       -0.70      1.66 o
  -2  -3  13       38.79       40.93      2.87 o
  -1  -3  13      164.11      189.31      7.40 o
   0  -3  13       53.62       62.16      3.83 o
   1  -3  13      112.65      108.41      5.33 o
   2  -3  13       83.94       87.68      5.25 o
   3  -3  13       19.14       18.13      3.21 o
   4  -3  13       20.91        7.10      3.75 o
   5  -3  13        0.45       -2.51      2.51 o
  -7  -2  13       71.51       92.82     10.78 o
  -6  -2  13      128.99      135.68      5.61 o
  -5  -2  13      150.01      160.53      4.60 o
  -4  -2  13        0.71        2.06      1.78 o
  -3  -2  13       18.34       27.35      2.83 o
  -2  -2  13      129.89      121.04      4.16 o
  -1  -2  13        5.98        4.74      2.39 o
   0  -2  13      215.36      211.95      7.71 o
   1  -2  13       59.79       73.23      3.43 o
   2  -2  13        7.41        3.83      1.78 o
   3  -2  13        9.23       11.23      2.47 o
   4  -2  13        1.41       -3.87      3.95 o
   5  -2  13       10.13        6.20      3.19 o
  -7  -1  13       88.69       95.90      5.09 o
  -6  -1  13        5.88        2.06      2.37 o
  -5  -1  13       10.92       14.62      2.28 o
  -4  -1  13        8.70        8.96      1.51 o
  -3  -1  13        0.75       -1.69      1.69 o
  -2  -1  13        1.22       -0.91      1.59 o
  -1  -1  13       32.63       32.48      3.84 o
   0  -1  13        3.09        8.05      2.18 o
   1  -1  13       64.21       68.65      4.50 o
   2  -1  13        1.34        2.60      2.37 o
   3  -1  13        0.43       -1.25      1.68 o
   4  -1  13       22.43       22.51      2.71 o
   5  -1  13       13.92        6.23      3.31 o
  -7   0  13        6.96        3.48      2.51 o
  -6   0  13        0.03        0.83      1.99 o
  -5   0  13       28.12       27.34      4.85 o
  -4   0  13        3.06        0.98      2.08 o
  -3   0  13       83.75       82.05      5.88 o
  -2   0  13        3.39        0.26      1.56 o
  -1   0  13        5.54        6.07      1.98 o
   0   0  13       50.14       58.17      3.97 o
   1   0  13        0.24       -0.73      2.10 o
   2   0  13        4.75        4.57      2.16 o
   3   0  13       38.70       51.01      6.69 o
   4   0  13        0.59       -2.12      2.59 o
   5   0  13       25.53       19.64      7.81 o
  -7   1  13       17.25        9.62      4.27 o
  -6   1  13       27.16       19.03      4.73 o
  -5   1  13        0.76        6.85      4.01 o
  -4   1  13      117.86      125.24      6.95 o
  -3   1  13        1.35        1.53      2.31 o
  -2   1  13        8.14        6.04      1.99 o
  -1   1  13       71.25       85.47      4.56 o
   0   1  13       11.17        6.82      2.11 o
   1   1  13        0.77       -1.15      1.66 o
   2   1  13       19.91       18.44      2.94 o
   3   1  13        2.21        1.95      2.64 o
   4   1  13       10.11        6.26      3.13 o
  -7   2  13       13.79        4.64      5.82 o
  -6   2  13       23.23       23.89      4.75 o
  -5   2  13      155.72      168.14      9.64 o
  -4   2  13        0.22        4.01      2.19 o
  -3   2  13       68.56       83.00      7.28 o
  -2   2  13       83.27      106.34      4.91 o
  -1   2  13        1.08        3.26      1.89 o
   0   2  13       21.99       22.09      2.64 o
   1   2  13       11.90        7.30      2.14 o
   2   2  13        0.38       -2.24      2.24 o
   3   2  13       58.21       68.52      7.94 o
   4   2  13        4.00        2.04      2.34 o
  -7   3  13       58.31       52.67      8.28 o
  -6   3  13       55.95       57.79      7.63 o
  -5   3  13       10.89       22.09      4.98 o
  -4   3  13      313.08      356.67     13.05 o
  -3   3  13       22.99       21.65      3.44 o
  -2   3  13       17.35       16.12      2.42 o
  -1   3  13      232.31      246.74      9.54 o
   0   3  13        6.16        4.90      2.15 o
   1   3  13       15.63       11.16      2.30 o
   2   3  13       48.15       56.65      5.49 o
   3   3  13        3.72        4.67      3.13 o
  -7   4  13        0.82        6.97      7.60 o
  -6   4  13       78.51       88.39     11.62 o
  -5   4  13      177.27      197.20     10.75 o
  -4   4  13        3.30       10.72      4.09 o
  -3   4  13       80.55      101.84      8.55 o
  -2   4  13       68.48       75.61      7.53 o
  -1   4  13        4.84        6.58      2.78 o
   0   4  13       12.18       10.25      2.71 o
   1   4  13       22.96       18.06      2.80 o
   2   4  13       20.63       22.11      3.47 o
  -6   5  13        5.40       11.31      5.39 o
  -5   5  13        3.88        7.81      4.02 o
  -4   5  13       63.61       75.95      6.43 o
  -3   5  13       40.35       32.83      4.94 o
  -2   5  13        2.58        2.58      2.61 o
  -1   5  13        9.50        6.50      2.97 o
   0   5  13       88.65      111.70      6.71 o
   1   5  13        5.53        5.20      2.92 o
  -4   6  13       15.28       17.85      4.90 o
  -3   6  13        2.68        5.13      4.01 o
  -2   6  13       18.99       19.24      3.79 o
  -1   6  13       11.64        8.40     10.24 o
  -2  -6  14       20.09       21.21      3.66 o
  -1  -6  14       30.22       19.54      3.24 o
   0  -6  14       17.15       18.97      4.54 o
   1  -6  14       41.36       41.61      7.93 o
   2  -6  14       47.64       40.76      9.50 o
  -4  -5  14        3.23        2.45      5.45 o
  -3  -5  14        7.87        6.75      2.89 o
  -2  -5  14       13.09        5.98      3.05 o
  -1  -5  14        0.27       -1.75      1.95 o
   0  -5  14       72.03       86.84      7.22 o
   1  -5  14       76.79      103.72      6.41 o
   2  -5  14        0.00        1.24      2.94 o
   3  -5  14       51.14       48.36      9.50 o
  -5  -4  14        0.14       -3.80      6.97 o
  -4  -4  14       33.43       25.41      3.27 o
  -3  -4  14        0.17       -1.96      2.16 o
  -2  -4  14        0.68       -2.77      2.77 o
  -1  -4  14       78.87       89.08      9.08 o
   0  -4  14       37.41       44.36      4.17 o
   1  -4  14      106.53      111.36      6.15 o
   2  -4  14       42.49       51.56      9.41 o
   3  -4  14        8.89        7.89      3.15 o
  -5  -3  14        4.83        3.41      2.61 o
  -4  -3  14        8.55        7.48      2.28 o
  -3  -3  14        1.39       -0.61      2.27 o
  -2  -3  14       11.55       11.01      2.07 o
  -1  -3  14        0.63        1.35      3.75 o
   0  -3  14       54.06       47.16      6.74 o
   1  -3  14        6.76        6.61      3.80 o
   2  -3  14        0.42       -0.49      2.36 o
   3  -3  14        2.35       -2.03      2.58 o
  -6  -2  14       16.59       15.92      2.68 o
  -5  -2  14        5.09        6.98      3.32 o
  -4  -2  14        6.29        6.99      3.88 o
  -3  -2  14        5.09        1.66      2.56 o
  -2  -2  14       20.91       18.62      3.13 o
  -1  -2  14        3.12        4.68      3.00 o
   0  -2  14        0.59        0.32      3.19 o
   1  -2  14        8.28        5.16      3.64 o
   2  -2  14       37.61       22.82      5.02 o
   3  -2  14        1.21        1.55      4.12 o
  -6  -1  14       79.71      114.03     10.35 o
  -5  -1  14       75.57       89.79      8.10 o
  -4  -1  14        1.08        6.71      4.06 o
  -3  -1  14      123.94      130.68     10.03 o
  -2  -1  14       58.36       64.64      6.34 o
  -1  -1  14        1.04        5.09      2.58 o
   0  -1  14       32.82       36.59      4.54 o
   1  -1  14       81.45       91.41      6.43 o
   2  -1  14        0.00        3.16      2.36 o
   3  -1  14      106.68      124.51      7.79 o
  -6   0  14       18.19       18.49      5.60 o
  -5   0  14       41.80       65.00     14.25 o
  -4   0  14      315.93      356.27     12.79 o
  -3   0  14       22.00       21.07      2.59 o
  -2   0  14       21.04       18.25      2.51 o
  -1   0  14      141.06      171.32      6.53 o
   0   0  14        1.57        4.41      2.21 o
   1   0  14        1.95        3.90      2.41 o
   2   0  14      102.99      110.74      6.61 o
   3   0  14       21.37       16.93      3.36 o
  -6   1  14       52.48       74.32     13.19 o
  -5   1  14      205.28      248.58     12.99 o
  -4   1  14        4.85       13.31      5.50 o
  -3   1  14       93.95      111.34      7.07 o
  -2   1  14       14.82       12.90      2.38 o
  -1   1  14        1.18        4.69      1.77 o
   0   1  14        0.02       -0.26      1.85 o
   1   1  14       28.85       35.03      3.90 o
   2   1  14       18.06       20.19      3.65 o
   3   1  14       70.98       92.71     13.30 o
  -6   2  14        0.02        0.32      3.96 o
  -5   2  14       20.69       15.96      6.22 o
  -4   2  14       86.97       81.51      6.60 o
  -3   2  14        0.54        0.49      2.44 o
  -2   2  14        2.72        2.71      1.71 o
  -1   2  14       29.96       23.52      2.83 o
   0   2  14        5.94        2.37      2.00 o
   1   2  14       11.45        3.50      2.60 o
   2   2  14       54.03       59.23      5.32 o
  -5   3  14       26.04       20.69      5.19 o
  -4   3  14       27.24       19.27      3.66 o
  -3   3  14        0.28       -1.38      1.79 o
  -2   3  14        3.33        0.42      2.11 o
  -1   3  14        0.24        1.63      2.01 o
   0   3  14        3.26        1.94      2.11 o
   1   3  14       15.24        9.44      3.05 o
  -5   4  14        3.07        4.43      9.71 o
  -4   4  14       21.99       16.60      3.53 o
  -3   4  14        4.20        3.50      2.26 o
  -2   4  14       20.17       14.91      2.61 o
  -1   4  14       12.75       11.43      2.48 o
   0   4  14        0.00       -3.70      4.96 o
  -2  -4  15        1.76        1.69     12.67 o
  -1  -4  15        5.87       -2.11      7.39 o
   0  -4  15        0.97       -7.18      7.18 o
  -3  -3  15       51.58       49.71      8.98 o
  -2  -3  15       62.86       88.04      8.51 o
  -1  -3  15       43.88       49.86     11.09 o
   0  -3  15       19.40       11.90      4.60 o
   1  -3  15       27.67       26.88      7.50 o
  -4  -2  15        3.52       10.34      4.84 o
  -3  -2  15      259.44      280.08     25.45 o
  -2  -2  15       61.54      103.63     14.00 o
  -1  -2  15      145.31      168.87     15.30 o
   0  -2  15       89.60      110.91      9.31 o
   1  -2  15        0.08        6.15      3.99 o
  -4  -1  15      267.09      300.16     28.01 o
  -3  -1  15        1.78       17.96      5.03 o
  -2  -1  15      144.34      183.45     10.15 o
  -1  -1  15      120.15      166.37     10.17 o
   0  -1  15       50.19       55.36      6.33 o
   1  -1  15       28.80       22.90      7.71 o
  -4   0  15       18.73       31.28     10.14 o
  -3   0  15      173.83      183.52     10.38 o
  -2   0  15        8.28        8.39      3.43 o
  -1   0  15       55.27       61.57      5.85 o
   0   0  15        4.28        4.89      3.28 o
   1   0  15        3.76        3.16      3.10 o
  -4   1  15       90.81      118.79     18.16 o
  -3   1  15       30.21       20.50      3.08 o
  -2   1  15        0.00       -1.72      1.85 o
  -1   1  15        0.30       -2.34      2.34 o
   0   1  15       26.30       15.09      2.98 o
  -3   2  15        3.26        3.94      3.77 o
  -2   2  15       18.91       13.53      2.61 o
  -1   2  15        0.66       -1.85      4.80 o
 
